# Supplementary material for: Strain-specific changes in nucleus accumbens transcriptome and motivation for palatable food reward in mice exposed to maternal separation
Source: Front Nutr. 2023 Jul 26;10:1190392. doi: 10.3389/fnut.2023.1190392 (PMC10411197; doi:10.3389/fnut.2023.1190392)
Supplement: Supplementary file 1 [file Data_Sheet_1.zip]

Archive with 3 entries (3 files):
- Supplementary Figures.docx
- Supplementary Statistics.docx
- Supplementary Table S1.XLSX
