# Supplementary material for: Strain-specific changes in nucleus accumbens transcriptome and motivation for palatable food reward in mice exposed to maternal separation
Source: Front Nutr. 2023 Jul 26;10:1190392. doi: 10.3389/fnut.2023.1190392 (PMC10411197; doi:10.3389/fnut.2023.1190392)
Supplement: Supplementary file 1 [file Data_Sheet_1.zip › Supplementary Table S1.XLSX]

## Sheet: All_NAC_topTableAll
GeneName	SystematicName	Description	Amean	logFC_Stress-Ctrl	t_Stress-Ctrl	P.value_Stress-Ctrl	adj.P.Val_Stress-Ctrl	q.value_Stress-Ctrl	Sequence	ProbeName
Agt	NM_007428	ref|Mus musculus angiotensinogen (serpin peptidase inhibitor, clade A, member 8) (Agt), mRNA [NM_007428]	7.23561	-1.52778	-9.36879	7.82011e-07	0.00739352	0.00526399	AGATCTCGACAGGGTGGAGGCCCTCGTGTTCCAGAACGACCTCCTGACTTGGATAGAGAA	A_66_P112356
Itih3	NM_008407	ref|Mus musculus inter-alpha trypsin inhibitor, heavy chain 3 (Itih3), mRNA [NM_008407]	11.6114	-1.25281	-9.06034	1.11222e-06	0.00739352	0.00526399	ACTATATTGTTCCCAGCTTGTTCTGAGTAGCATGTCAGCTGCTGATGAAGTAGAAGGCCT	A_55_P1996674
Agxt2l1	NM_027907	ref|Mus musculus alanine-glyoxylate aminotransferase 2-like 1 (Agxt2l1), transcript variant 1, mRNA [NM_027907]	8.23178	-2.1138	-9.50239	6.73233e-07	0.00739352	0.00526399	TCTCCTTTGGAGTATGAGCCTGTTCTTTGGATAATGGTAATTCAGGGAACTTCTTGTCTG	A_51_P391616
Lhx5	NM_008499	ref|Mus musculus LIM homeobox protein 5 (Lhx5), mRNA [NM_008499]	5.41439	-0.922504	-8.54986	2.03395e-06	0.00739352	0.00526399	ACAGTATTATACTTTTTTGGAAGTCGGACGCTTCTAGTTTCCTTATTTTGTATAAAGAAG	A_51_P403564
Gm8050	NM_001242941	ref|Mus musculus predicted gene 8050 (Gm8050), mRNA [NM_001242941]	6.90532	-0.825274	-8.88286	1.36784e-06	0.00739352	0.00526399	AAATGTAAGGATATTACTGAATGAGAACAGAAGGCTGCTGGTGGATCAGGCTGGCCACAA	A_55_P2104703
A_55_P2042016	A_55_P2042016	Unknown	9.74043	-1.31644	-8.52847	2.08729e-06	0.00739352	0.00526399	ACCTGTGTGTTCTCTGACTACCGCACTGGCCATTAAATATGGCAGAGACTGCCCACCGCT	A_55_P2042016
C2	NM_013484	ref|Mus musculus complement component 2 (within H-2S) (C2), mRNA [NM_013484]	7.51554	-1.57122	-8.76	1.58137e-06	0.00739352	0.00526399	TCTCTAGTGTGGATGACCCGTGCTCCTTTTGCTTTCACACGGAATTTCCCAGTTATGTAA	A_51_P497985
Shd	NM_009168	ref|Mus musculus src homology 2 domain-containing transforming protein D (Shd), transcript variant 2, mRNA [NM_009168]	10.1669	-0.935115	-8.5123	2.12858e-06	0.00739352	0.00526399	GGACAAGGGGACCCATGACGCACAGACTTCTTTAATGCCCTCTAGTGGGGTGCTCCAGAT	A_51_P374818
Sparc	NM_009242	ref|Mus musculus secreted acidic cysteine rich glycoprotein (Sparc), mRNA [NM_009242]	15.3383	-0.881696	-8.80262	1.5035e-06	0.00739352	0.00526399	GGCTGTTCCGCCTGGGGATAAGGTGCTAACATAGATTTAACTGAATACATTAACGGTGCT	A_55_P2046812
Doc2a	NM_010069	ref|Mus musculus double C2, alpha (Doc2a), mRNA [NM_010069]	8.08994	-0.763545	-8.28362	2.81664e-06	0.00880508	0.00626899	TAATACAGAGCCTTCACTAAATCCCAGCCCTGCGTAGCTGCTCTTCTAAAGGGGCGGCCA	A_52_P589391
Slc29a4	NM_146257	ref|Mus musculus solute carrier family 29 (nucleoside transporters), member 4 (Slc29a4), mRNA [NM_146257]	9.36492	-1.26094	-8.08837	3.59373e-06	0.00936196	0.00666547	CCTGTCTACCTGTGTGTTCTCTGACTACCGCACTGGCCATTAAATATGGCAGAGACTGCC	A_55_P2048119
ENSMUST00000097355	ENSMUST00000097355	ens|RIKEN cDNA 4930403O15 gene [Source:MGI Symbol;Acc:MGI:1921064] [ENSMUST00000097355]	7.12109	0.614134	8.11182	3.48931e-06	0.00936196	0.00666547	AACTTGCCATGGACAGCATTAGAAACTTGGCTGGGACCAGTCAAGATGGTTCTGTTTAAC	A_55_P2273656
Cd83	NM_009856	ref|Mus musculus CD83 antigen (Cd83), mRNA [NM_009856]	9.21778	-0.954213	-7.98379	4.10185e-06	0.00986368	0.00702268	AGCTATTGCGCCACGACAGGAGGAAGTTCTCAGATGTTGCATTGATGTAACATTGTTGCA	A_51_P199135
ENSMUST00000165619	ENSMUST00000165619	ens|predicted gene 3252 [Source:MGI Symbol;Acc:MGI:3781430] [ENSMUST00000165619]	9.98912	-0.930487	-7.83569	4.95713e-06	0.010331	0.00735539	TCATGTGTGATCATGAAAGCCCACAGATATCAGACCCAGATGGATCTCTGCACTCTTCAT	A_55_P1988009
Igsf1	NM_177591	ref|Mus musculus immunoglobulin superfamily, member 1 (Igsf1), transcript variant 1, mRNA [NM_177591]	9.65899	-1.77371	-7.85874	4.81235e-06	0.010331	0.00735539	CAAGCTCTACAGGTCAAGCTGTTTCCTCTATCCTGGTAACTCCTCACTGTACTGATTTAC	A_55_P2059864
Tspan17	NM_028841	ref|Mus musculus tetraspanin 17 (Tspan17), mRNA [NM_028841]	8.74006	-0.814518	-7.65554	6.26283e-06	0.0122364	0.008712	TATTTGGCCTCTGCTTGGCCCAGAACCTCGTGAGTGACATCAAGGCGGTGAAGGCCAACT	A_55_P2069597
Gm5797	NM_001025085	ref|Mus musculus predicted gene 5797 (Gm5797), mRNA [NM_001025085]	9.1063	-0.860319	-7.41178	8.64602e-06	0.0125035	0.00890218	ATCTCTTCATTCTTCATGGGACTTGGGCTACATAGTTTCTTTACAGCCAGACTGAACTAC	A_55_P2060604
Npas1	NM_008718	ref|Mus musculus neuronal PAS domain protein 1 (Npas1), mRNA [NM_008718]	7.19574	-1.686	-7.3952	8.83994e-06	0.0125035	0.00890218	ACCTGAGACACAGATCAAGTCCTGGAGTCATTCTTGAGAATTAAACACCATGCCCTAAGG	A_55_P2031721
Mast1	NM_019945	ref|Mus musculus microtubule associated serine/threonine kinase 1 (Mast1), mRNA [NM_019945]	8.82069	-0.919935	-7.42899	8.44941e-06	0.0125035	0.00890218	TACACATATAAATAAAGTGCCCATGCTGCCTGAGATTCTTGGGGTTCACACCTCCTCTCT	A_55_P2055147
Glra2	NM_183427	ref|Mus musculus glycine receptor, alpha 2 subunit (Glra2), mRNA [NM_183427]	7.68394	-0.486291	-7.34332	9.47773e-06	0.0125035	0.00890218	GTCCACTTTGATATTATTTTTCTTTCCTAGATGTAAATTGGGGGTTTATTGTGTGTTGCG	A_52_P455428
AI836003	NM_177716	ref|Mus musculus expressed sequence AI836003 (AI836003), mRNA [NM_177716]	9.1524	-0.772494	-7.58171	6.90013e-06	0.0125035	0.00890218	ATCCTTTCTTAGTGCTTTGCTTGATGTCAACCTTAATAAAAAGGCACCATGTCCCCTCTT	A_55_P2169227
Zdhhc22	ENSMUST00000057205	ens|zinc finger, DHHC-type containing 22 [Source:MGI Symbol;Acc:MGI:2685108] [ENSMUST00000057205]	11.1015	-0.652643	-7.33386	9.59932e-06	0.0125035	0.00890218	TAGCATTTGAACACACGGCCCTCTGTTGTTAATAAAGAAAATCAATAAAATACGTGGTTT	A_66_P103894
Gm5796	NM_001029930	ref|Mus musculus predicted gene 5796 (Gm5796), mRNA [NM_001029930]	7.03966	-0.827157	-7.51649	7.52106e-06	0.0125035	0.00890218	AAACGTAAGGATATTACTGAATGAGAACAGAAGGCTGCTGGTGGAGCAGTCTGGCCATAA	A_55_P2030275
Gm3727	ENSMUST00000168458	ens|predicted gene 3727 [Source:MGI Symbol;Acc:MGI:3781902] [ENSMUST00000168458]	9.54496	-0.915877	-7.33708	9.55769e-06	0.0125035	0.00890218	GATGGATCTCTGCATTCTTCATGGAACGTGGGCTCCATAGTTTCTTTACAGCCAGACTAA	A_55_P2023449
Gm10406	NM_001164727	ref|Mus musculus predicted gene 10406 (Gm10406), mRNA [NM_001164727]	9.46765	-0.857728	-7.17068	1.19789e-05	0.0126632	0.00901589	CATTTATTCTTATGACTAACACAGTGATCTCCAACTCTTCACTCTAAGAGCCTTGTTGTT	A_55_P1988010
5830408B19Rik	AK017909	gb|Mus musculus adult male thymus cDNA, RIKEN full-length enriched library, clone:5830408B19 product:unclassifiable, full insert sequence. [AK017909]	9.03064	-0.760416	-7.20517	1.1428e-05	0.0126632	0.00901589	CATCATTGTGATTTACAAACATATGCTTCCCCTTCAATAAATGTCACGGCTTTCACAGCG	A_55_P2349148
Lhx8	NM_010713	ref|Mus musculus LIM homeobox protein 8 (Lhx8), mRNA [NM_010713]	9.66116	-0.885383	-7.28925	1.0195e-05	0.0126632	0.00901589	GTGAATTTGCAACTGAAATTTATTTTGCCAGTGTTTTCGGGACAAGCTGAAGGCACGTCC	A_51_P298615
Arhgap12	NM_001039692	ref|Mus musculus Rho GTPase activating protein 12 (Arhgap12), transcript variant 1, mRNA [NM_001039692]	8.38434	-1.02324	-7.15514	1.22364e-05	0.0126632	0.00901589	GTGATATGTGCTGTTCTTTCTCTTGGTGATCATAAACATGTCAAAGGTTTAAAATTGTCC	A_52_P527106
Hcrtr1	NM_198959	ref|Mus musculus hypocretin (orexin) receptor 1 (Hcrtr1), transcript variant 1, mRNA [NM_198959]	6.9099	-0.854428	-7.19387	1.16055e-05	0.0126632	0.00901589	ATGTGGCCATTCGTTCAGCATGGAGGCCAGCAGCCCGGAGCAGCTGTAATTAAAAGCCTG	A_55_P1963965
Bcat1	NM_007532	ref|Mus musculus branched chain aminotransferase 1, cytosolic (Bcat1), transcript variant 2, mRNA [NM_007532]	10.8123	-0.78212	-7.12558	1.27425e-05	0.0126632	0.00901589	CAATCGACACATTCCTCACTGTTGGCAGGTTCTGCAGATTATGTCCACCTTTCTGTTGCC	A_66_P127969
Gm5796	NM_001029930	ref|Mus musculus predicted gene 5796 (Gm5796), mRNA [NM_001029930]	10.5496	-0.915145	-7.24459	1.08311e-05	0.0126632	0.00901589	GTCCTTCATACATTCAGTATGGAGAGTTTGTCCAACTGTCTGGATAGGAACTTAATGATG	A_55_P2030282
Ttc39a	NM_153392	ref|Mus musculus tetratricopeptide repeat domain 39A (Ttc39a), transcript variant 2, mRNA [NM_153392]	6.85189	-0.746567	-7.11311	1.29626e-05	0.0126632	0.00901589	CAGCTACGCAGTGAGACACTGGGTCCAAACAAAATAAAGCAAATTAAGTTGCTAACATTT	A_55_P2131238
Gm5458	NM_001024706	ref|Mus musculus predicted gene 5458 (Gm5458), mRNA [NM_001024706]	8.64559	-0.81502	-7.05814	1.39827e-05	0.0132459	0.00943072	CCTGGGCTCCATAGTTTCTTCAGAGCCAGACTGAATTACAAAGTCCATCATAAATTCATT	A_55_P2077664
Sostdc1	NM_025312	ref|Mus musculus sclerostin domain containing 1 (Sostdc1), mRNA [NM_025312]	5.65113	-0.985537	-6.96531	1.59046e-05	0.0142056	0.010114	TCTCAAGATGTAATGAGTAGTTTGCAGTGAAAGCCAGGCATCCTGTAGTTTCCATCCCCT	A_55_P2151388
D830030K20Rik	NM_177135	ref|Mus musculus RIKEN cDNA D830030K20 gene (D830030K20Rik), mRNA [NM_177135]	6.62839	-0.678269	-6.96962	1.58093e-05	0.0142056	0.010114	ATGACATGGAGGAAATGGGTGGAATCCTGGAACTTTACATATATGAGGATTTGAACTACA	A_55_P2104716
Marcksl1	NM_010807	ref|Mus musculus MARCKS-like 1 (Marcksl1), mRNA [NM_010807]	8.71678	-0.708184	-6.91192	1.71358e-05	0.01488	0.0105942	GTTTTTATAAATGTCTTACTCAAGTTCAAACCTCCAGCTTGTGAAATCAACCATGTCCCT	A_51_P257550
Gpr123	NM_177469	ref|Mus musculus G protein-coupled receptor 123 (Gpr123), mRNA [NM_177469]	8.71602	-0.791157	-6.85168	1.86483e-05	0.0149478	0.0106425	TCAGTATCTGAGTAAGGAGGCTAGCAGGCAGAGCTGATATTCATAAGCTCCTCTGTGATA	A_51_P493213
Asb16	ENSMUST00000036467	ens|ankyrin repeat and SOCS box-containing 16 [Source:MGI Symbol;Acc:MGI:2654437] [ENSMUST00000036467]	7.78848	-0.673704	-6.86427	1.83208e-05	0.0149478	0.0106425	GGAGGAAACATTTCAAGGCAAGCCAGTTCTATGAATACAAATAAATAATTTGTGCACAGA	A_55_P2164408
Sfrp2	NM_009144	ref|Mus musculus secreted frizzled-related protein 2 (Sfrp2), mRNA [NM_009144]	6.13682	-1.02009	-6.87909	1.79431e-05	0.0149478	0.0106425	TCGGCATCTAAGTCTTCAAACATTTCGTTGCTCGTTTTATGCCCTCATGAGCTCTGACCA	A_51_P520849
Slc22a4	NM_019687	ref|Mus musculus solute carrier family 22 (organic cation transporter), member 4 (Slc22a4), mRNA [NM_019687]	7.04525	-0.518738	-6.82021	1.94944e-05	0.0150654	0.0107262	AAAGGGATTAACAGAAACAATGAGCACCAAACTGGACTTGTGGAGAAATGCACACTATCT	A_51_P502225
Sfrp5	NM_018780	ref|Mus musculus secreted frizzled-related sequence protein 5 (Sfrp5), mRNA [NM_018780]	8.2093	-0.858056	-6.81067	1.97588e-05	0.0150654	0.0107262	ATTATTGCTACTGCTGTGGGGCCGCTGATTCTAGACAACAGATTTGGTCCTTAATTTTTT	A_55_P2020203
Chrna9	ENSMUST00000145599	ens|cholinergic receptor, nicotinic, alpha polypeptide 9 [Source:MGI Symbol;Acc:MGI:1202403] [ENSMUST00000145599]	7.69723	0.476907	6.76856	2.09727e-05	0.0153793	0.0109496	GAGCCTGCTTCTCAATGAGCCCCCCAAAATATGTATGAATTTACTAATATAACGCCACCC	A_55_P2186332
Coro6	NM_139128	ref|Mus musculus coronin 6 (Coro6), transcript variant A, mRNA [NM_139128]	6.19084	-0.880383	-6.76248	2.11544e-05	0.0153793	0.0109496	AGAGGAGCGCATCACTGCGTTGGAAAACATGCTCTGTGAGCTGGTGGACGGCACAGACTA	A_55_P2028320
Rab37	NM_001163753	ref|Mus musculus RAB37, member of RAS oncogene family (Rab37), transcript variant 2, mRNA [NM_001163753]	7.19679	-1.03111	-6.6591	2.45153e-05	0.0163084	0.0116112	ATACATAGCTCTGGGCCTCTGGCATTTCTGTTTTTCCAGAATTAAATTGCAGTATTTTGG	A_55_P1956687
Wbscr27	NM_024479	ref|Mus musculus Williams Beuren syndrome chromosome region 27 (human) (Wbscr27), mRNA [NM_024479]	7.28646	-0.540225	-6.69056	2.34361e-05	0.0163084	0.0116112	TCTTAAAGAGATAAGGCAGACCGATGGAGAGTGACAGAGAGGACGACCCCCAGCCCCTTG	A_55_P2128969
Krt1	NM_008473	ref|Mus musculus keratin 1 (Krt1), mRNA [NM_008473]	7.01011	-0.620675	-6.66713	2.42348e-05	0.0163084	0.0116112	AGTTTTCATATTAGTAGCAGTCTGAGTCCCATGGTAACAATCCCACTTTATGTTCTGCTG	A_51_P416669
Prkra	NM_011871	ref|Mus musculus protein kinase, interferon inducible double stranded RNA dependent activator (Prkra), mRNA [NM_011871]	8.84442	-0.526243	-6.65899	2.45193e-05	0.0163084	0.0116112	CTTTGTACCACAAGGCTGAGTGTGGTTTTCATTTTACAGGGTCAGACGCATAGGTTGAAC	A_51_P345836
Skor1	NM_172446	ref|Mus musculus SKI family transcriptional corepressor 1 (Skor1), transcript variant 1, mRNA [NM_172446]	6.20285	-0.968523	-6.61318	2.61867e-05	0.0170547	0.0121425	TGTAATGTAACAGCACTTTAAAAGGGCGACAACTGACTCACGAGATGGCGACCATCTTGA	A_55_P2000434
Gm3366	XM_001476447	ref|PREDICTED: Mus musculus predicted gene 3366 (Gm3366), mRNA [XM_001476447]	6.84742	-0.55743	-6.4919	3.12108e-05	0.0177913	0.0126669	AAACTATTTTGGCTGCTCAGGCTATGTCAGAAAGAGAATGGCGATGAAGGAGAGACCAGA	A_55_P1999972
chr4:149445201-149445902_F	chr4:149445201-149445902_F	lincRNA:chr4:149445201-149445902 forward strand	6.20157	-0.856729	-6.4843	3.1558e-05	0.0177913	0.0126669	CTAATCAATGCCTTTGTAGGTGCTGGTGTAGGAAGGTCACAGCAGAGGAAGCTCTGTGTC	A_30_P01024344
Pygm	NM_011224	ref|Mus musculus muscle glycogen phosphorylase (Pygm), mRNA [NM_011224]	8.09518	-0.553553	-6.46597	3.24125e-05	0.0177913	0.0126669	TTTTATGTATGGATGGGGTCTAACCAAGTGCACCCACTCCCCAATAAATCGACTCTTCCT	A_55_P1961913
Slc1a6	NM_009200	ref|Mus musculus solute carrier family 1 (high affinity aspartate/glutamate transporter), member 6 (Slc1a6), mRNA [NM_009200]	10.8849	-0.722416	-6.4558	3.28975e-05	0.0177913	0.0126669	TGAACATACATGTTCTGTGTGGGTTCTCTGGGGACTGCCGAGATAAACAAGAGGAATGAA	A_51_P283016
Gldn	NM_177350	ref|Mus musculus gliomedin (Gldn), mRNA [NM_177350]	6.1062	-0.488268	-6.54339	2.89629e-05	0.0177913	0.0126669	CCATCAGTAACCACAGATTCTAAACGACCAGCAAGTAACAGTTGTAAGTAGTAAAATAAA	A_55_P1982499
Sidt1	NM_198034	ref|Mus musculus SID1 transmembrane family, member 1 (Sidt1), transcript variant 2, mRNA [NM_198034]	7.68607	-0.636669	-6.53262	2.94181e-05	0.0177913	0.0126669	CAGATCAGGGTTCCCGACTATCTGCCCAAAGTTCCCAGCAGTAACTCAGGATGGGCACGT	A_51_P393305
Rab37	NM_001163753	ref|Mus musculus RAB37, member of RAS oncogene family (Rab37), transcript variant 2, mRNA [NM_001163753]	7.26484	-0.816447	-6.50762	3.05052e-05	0.0177913	0.0126669	TAGCTCTGGGCCTCTGGCATTTCTGTTTTTCCAGAATTAAATTGCAGTATTTTGGAAAAT	A_55_P2107447
Gm3099	XM_001475922	ref|PREDICTED: Mus musculus predicted gene 3099 (Gm3099), mRNA [XM_001475922]	6.61288	-0.675853	-6.4547	3.29503e-05	0.0177913	0.0126669	AGTTCATAATTGGTTCCATGCAGTACTCCATGGAACTGATAGAAGATAACTATTCCTACA	A_55_P2062861
Sphk1	NM_025367	ref|Mus musculus sphingosine kinase 1 (Sphk1), transcript variant 2, mRNA [NM_025367]	6.60643	-0.959649	-6.45001	3.31768e-05	0.0177913	0.0126669	TTGCATATAGAAGACACTCCCCATTGCTCTTAGGGACCTTCCCTGGGAACCAAATTCAAA	A_51_P501248
chr8:122728333-122752130_R	chr8:122728333-122752130_R	lincRNA:chr8:122728333-122752130 reverse strand	5.88425	-0.664919	-6.44178	3.35781e-05	0.0177913	0.0126669	ATTTTCTGTGCTGGCTCCAAATGCAGAGGAACCCACTGGCGGAGGAGATAGCAACCCACC	A_30_P01023479
Nin	NM_008697	ref|Mus musculus ninein (Nin), transcript variant 2, mRNA [NM_008697]	9.9451	0.43905	6.53748	2.92119e-05	0.0177913	0.0126669	GATTCAGTCACAAACTTCTGCTTGCTACAAATCAGCTTATTTATATGGTTTAAAGAGTGG	A_55_P2056542
DV656125	DV656125	gb|DS138B_G10 Eppig [DV656125]	7.3307	0.483414	6.4176	3.47878e-05	0.0178347	0.0126978	CAACTCCATAGTGACTGCATAGAATCAGTGATCTGTGTTCCTTAATTATGAAAAAGGTAA	A_55_P2122479
Oprl1	NM_011012	ref|Mus musculus opioid receptor-like 1 (Oprl1), transcript variant 1, mRNA [NM_011012]	11.6318	-0.611516	-6.41734	3.48011e-05	0.0178347	0.0126978	TAGCCCTGAACCTGCCTCTGGGGTAATGAAGGAGTTCTCATAATAAACACTTACCAGTGA	A_55_P2066593
Ccdc136	NM_001201378	ref|Mus musculus coiled-coil domain containing 136 (Ccdc136), transcript variant 2, mRNA [NM_001201378]	9.42114	-0.644003	-6.39624	3.58948e-05	0.0180985	0.0128857	CAGAGTGACAAGTGCGAGAACATGTTTGGGATGTGGAAGCCTATGGTTTTCTTGGCTATT	A_51_P135732
1700071A11Rik	AK006928	gb|Mus musculus adult male testis cDNA, RIKEN full-length enriched library, clone:1700071A11 product:unclassifiable, full insert sequence. [AK006928]	7.58045	-0.423569	-6.35608	3.8079e-05	0.0188951	0.0134528	AGAAGCACCCCTAGGATTGAGGGGAGGAAAAGCCTAATGACACCTGTGTCATTTAATAAA	A_66_P115615
Sfpq	NM_023603	ref|Mus musculus splicing factor proline/glutamine rich (polypyrimidine tract binding protein associated) (Sfpq), transcript variant 1, mRNA [NM_023603]	10.2658	0.468758	6.3244	3.99015e-05	0.01949	0.0138764	TTCGTTAGAGCAAGAGACTTTCTGACTTGATGATAATAAAGTAGATTGGTTACTGTTGGG	A_55_P2164189
Apoc1	NM_007469	ref|Mus musculus apolipoprotein C-I (Apoc1), transcript variant 1, mRNA [NM_007469]	9.66185	-0.714106	-6.29387	4.17459e-05	0.0200772	0.0142944	TCCACGTAATGTGCCAGGTCCCTCTTCATCACAGACCAATAAAAAACGTGTAGAAGGCAA	A_55_P1975370
Chrna2	NM_144803	ref|Mus musculus cholinergic receptor, nicotinic, alpha polypeptide 2 (neuronal) (Chrna2), mRNA [NM_144803]	7.02885	-0.701852	-6.25582	4.4172e-05	0.0203295	0.0144741	ACCCCCCATCCTCCTTGCATGTGAGTGAAATGTCAAAATAAAGCTAAAATGTCTGCCGTC	A_55_P2177513
Esrrb	NM_001159500	ref|Mus musculus estrogen related receptor, beta (Esrrb), transcript variant 2, mRNA [NM_001159500]	6.53659	-1.08746	-6.18171	4.9338e-05	0.0203295	0.0144741	CATGCCCTGGGATTATCTCCCATCCAGTCCCATGTATCTGAAATCTAATAAATAAGGAAA	A_55_P1954302
Camk2n2	NM_028420	ref|Mus musculus calcium/calmodulin-dependent protein kinase II inhibitor 2 (Camk2n2), mRNA [NM_028420]	12.3482	-0.945421	-6.11178	5.48031e-05	0.0203295	0.0144741	ACCTGTGGACCGGAAGATGTTCTCAACCCAGGGTTGTCCTTTGTAAAAATGTTTCTCCAT	A_51_P355151
2410022L05Rik	NM_025556	ref|Mus musculus RIKEN cDNA 2410022L05 gene (2410022L05Rik), mRNA [NM_025556]	10.0681	-0.677601	-6.09908	5.58625e-05	0.0203295	0.0144741	CACTACTCCAAGATGGTCTTCGAAACAGGACAGTTTGATGATGCCGAAGACTAGAAGTGT	A_51_P357422
Steap2	NM_001103157	ref|Mus musculus six transmembrane epithelial antigen of prostate 2 (Steap2), transcript variant 1, mRNA [NM_001103157]	6.44125	-1.00223	-6.13703	5.27586e-05	0.0203295	0.0144741	CTGGTCTTCCTTGTGTAAACTGCATTTTGTTCAAACATTAGGGTATATTACATTTTCTCC	A_55_P2133315
Gm9748	AK006960	gb|Mus musculus adult male testis cDNA, RIKEN full-length enriched library, clone:1700080P15 product:hypothetical protein, full insert sequence. [AK006960]	6.22902	-0.669951	-6.18321	4.92268e-05	0.0203295	0.0144741	ACCGAAGGACTCTATTGAACAGGCGATGTAAATACACAGGAAGAAGGGAGAGTTACAAAC	A_51_P261544
Ccdc160	NM_001034059	ref|Mus musculus coiled-coil domain containing 160 (Ccdc160), mRNA [NM_001034059]	7.25296	-0.981851	-6.22994	4.59076e-05	0.0203295	0.0144741	CCTTGGCACATCAATGTTTTCCCATCTGTGGTAATCAATGTGAACAATAAAAAATCTGTT	A_55_P2092399
Tmem145	NM_183311	ref|Mus musculus transmembrane protein 145 (Tmem145), mRNA [NM_183311]	9.87731	-0.929031	-6.19481	4.83802e-05	0.0203295	0.0144741	ATGGTCTGTGGCAGAAAGACGTTTTCTCTTCTTGCCAAAATAAAGAGGATTCGTTGAGTT	A_52_P31641
Arrdc1	NM_178408	ref|Mus musculus arrestin domain containing 1 (Arrdc1), transcript variant 2, mRNA [NM_178408]	5.80147	-0.417219	-6.17418	4.98979e-05	0.0203295	0.0144741	TCCATCGACACTCCACGTTTTTCCAAGGATCACAAATGTAGCCTCGTGTTCTACATCCTG	A_55_P1958285
Mast1	NM_019945	ref|Mus musculus microtubule associated serine/threonine kinase 1 (Mast1), mRNA [NM_019945]	10.05	-0.988981	-6.25319	4.43455e-05	0.0203295	0.0144741	CTGTGCTGTACAGATGCCTGTATACATATGTACACATATAAATAAAGTGCCCATGCTGCC	A_55_P2177658
Heph	NM_001159628	ref|Mus musculus hephaestin (Heph), transcript variant 4, mRNA [NM_001159628]	7.04505	-0.618985	-6.17337	4.99581e-05	0.0203295	0.0144741	GTCCTTCAAGTTTTTACACAGAAGAGAATTTTGAGTGTCCTCTCTATGTTTCAAATAGCA	A_55_P1994194
Sema4g	NM_011976	ref|Mus musculus sema domain, immunoglobulin domain (Ig), transmembrane domain (TM) and short cytoplasmic domain, (semaphorin) 4G (Sema4g), mRNA [NM_011976]	7.57998	-0.683485	-6.09901	5.58685e-05	0.0203295	0.0144741	CTCTTGGGTGAGGATGACTGTTATTTTTGTAGCTGAGAACGTGGAACCCCACGAGTTTTT	A_51_P331003
Syt13	NM_030725	ref|Mus musculus synaptotagmin XIII (Syt13), mRNA [NM_030725]	11.5747	-0.904471	-6.16882	5.02999e-05	0.0203295	0.0144741	ACATGTCTGGTTACACTTTGGAGCACAAAATCTTACAGTGGTAAATAAATCGTTTTCCAA	A_52_P253044
Slc25a18	NM_001081048	ref|Mus musculus solute carrier family 25 (mitochondrial carrier), member 18 (Slc25a18), nuclear gene encoding mitochondrial protein, mRNA [NM_001081048]	8.76082	-0.909003	-6.16705	5.04334e-05	0.0203295	0.0144741	ACTAAACTTTCTGAACCAGAGATGTTCGGAAGCCCCAACCTCTTATGTACTATGGCAGGA	A_55_P2103225
LOC545005	BC089308	gb|Mus musculus hypothetical protein LOC545005, mRNA (cDNA clone IMAGE:30361141), with apparent retained intron. [BC089308]	11.0027	-0.903927	-6.15131	5.16387e-05	0.0203295	0.0144741	CCATGCTGCATCGTTGCTGTCAAATATTTAGCTACTGTATTTAGAAAATACTGTGGATGA	A_55_P1958480
Tmem145	NM_183311	ref|Mus musculus transmembrane protein 145 (Tmem145), mRNA [NM_183311]	9.91925	-0.900137	-6.09103	5.6545e-05	0.0203295	0.0144741	ATCACATGGTCTGTGGCAGAAAGACGTTTTCTCTTCTTGCCAAAATAAAGAGGATTCGTT	A_55_P2112030
chr8:122712014-122732520_R	chr8:122712014-122732520_R	lincRNA:chr8:122712014-122732520 reverse strand	5.9949	-0.644974	-6.12656	5.35962e-05	0.0203295	0.0144741	AAGACTGGGGTGGGACAGGTGTCTTATGCAAGGCAGGACCTGGGTCACCTGAAACATCAG	A_30_P01033316
Cib2	NM_019686	ref|Mus musculus calcium and integrin binding family member 2 (Cib2), mRNA [NM_019686]	11.3469	-0.559336	-6.09066	5.65773e-05	0.0203295	0.0144741	TAGAGCTGCATCCTCTGGCCTGCTGTCTGTGCAGGTATGGTTTCCAAGTGCTCCAGGGAA	A_55_P2120354
Gpr123	NM_177469	ref|Mus musculus G protein-coupled receptor 123 (Gpr123), mRNA [NM_177469]	5.93826	-0.556	-6.13957	5.25575e-05	0.0203295	0.0144741	GGCACTGATGGGACAGGGAACATCCGAACAGGACCCTGGAAAAATGAAACTACAGTGTAG	A_66_P126168
Vamp1	NM_009496	ref|Mus musculus vesicle-associated membrane protein 1 (Vamp1), transcript variant 1, mRNA [NM_009496]	9.90688	-1.17283	-6.09664	5.60685e-05	0.0203295	0.0144741	TTAGGTGTAGTTGGCATTCGTTCTTCTGGGGGTGTTAGTCCTTCTACTTTCTATCTCACC	A_52_P166694
Adcy8	NM_009623	ref|Mus musculus adenylate cyclase 8 (Adcy8), mRNA [NM_009623]	6.18469	-0.675148	-6.12347	5.38466e-05	0.0203295	0.0144741	GGAGATATATGTGAAGGGCATCAGTGAACAAGAAGGGAAAATCAAAACATACTTTCTCCT	A_51_P303061
Dydc2	NM_027717	ref|Mus musculus DPY30 domain containing 2 (Dydc2), mRNA [NM_027717]	6.05802	-0.574358	-6.09675	5.60589e-05	0.0203295	0.0144741	CTCATCTCATCTAAGAGTTAAGAGACTAAGAAAGAGGGGTCTACTGATTCTCTGGTCTGC	A_55_P1992031
Ptgs1	NM_008969	ref|Mus musculus prostaglandin-endoperoxide synthase 1 (Ptgs1), mRNA [NM_008969]	8.88549	-0.385497	-6.05864	5.9384e-05	0.0204437	0.0145554	GAGCCACACTTAGACTCTTTCCAAAGATGTGGAGGGAACAGATGGACTCATCTATGATCT	A_51_P279100
chr8:122712014-122732520_R	chr8:122712014-122732520_R	lincRNA:chr8:122712014-122732520 reverse strand	6.33645	-0.76891	-6.05723	5.9511e-05	0.0204437	0.0145554	TCGGGTTCCATTTCTGAGCTCTGCCCTATGTTCTCGGGCTAGCTACCTGTCTCCATAGCT	A_30_P01029054
Mmp15	NM_008609	ref|Mus musculus matrix metallopeptidase 15 (Mmp15), mRNA [NM_008609]	7.4149	-0.491011	-6.07728	5.77322e-05	0.0204437	0.0145554	TTTAGTTCTGTAGATAATCAGCACTGATTAAATGTCCAGCCAGCGAGCGTGGCTGCACTT	A_51_P220062
Smoc1	NM_022316	ref|Mus musculus SPARC related modular calcium binding 1 (Smoc1), transcript variant 2, mRNA [NM_022316]	7.59629	-0.49344	-6.0606	5.92074e-05	0.0204437	0.0145554	CTAGGTGACATGCTGATTCAGAGGTCCTTCAGTCAGAGCAGCAAGTGATACTTAGCAGCT	A_51_P443403
Gm5458	NM_001024706	ref|Mus musculus predicted gene 5458 (Gm5458), mRNA [NM_001024706]	7.10886	-0.794067	-5.99569	6.5341e-05	0.0219641	0.0156379	GGACCTTTACATGTATGAGGATTTGAACTACAGGATGAACACTGAATTCAACATCATTAA	A_52_P291428
Adcy7	NM_001037724	ref|Mus musculus adenylate cyclase 7 (Adcy7), transcript variant 3, mRNA [NM_001037724]	7.28758	-0.729201	-5.99568	6.53422e-05	0.0219641	0.0156379	ACACTTCCTGACAAAGTGATTGTTACTGTGTACTTCATAGATGACAGGTCAATGCTCCGA	A_52_P586141
Pnkd	NM_001039509	ref|Mus musculus paroxysmal nonkinesiogenic dyskinesia (Pnkd), nuclear gene encoding mitochondrial protein, transcript variant 3, mRNA [NM_001039509]	7.13823	-0.415919	-5.91194	7.42669e-05	0.0227015	0.0161629	AGAGGAACGCGCCTACAACCCATTCCTGAGAACCCATTGCCTGGAACTACAGGAGGCTCT	A_55_P2059332
Resp18	NM_009049	ref|Mus musculus regulated endocrine-specific protein 18 (Resp18), mRNA [NM_009049]	11.2183	-1.14372	-5.91487	7.39339e-05	0.0227015	0.0161629	CAATCCAAGGGGCAATTCTTGGATGACCCAAATATGAATAATTAAAGTTGATTTTCCTGC	A_55_P2167486
Grin3a	ENSMUST00000093859	ens|glutamate receptor ionotropic, NMDA3A [Source:MGI Symbol;Acc:MGI:1933206] [ENSMUST00000093859]	8.50296	-0.828949	-5.93137	7.20872e-05	0.0227015	0.0161629	AGCTGCCAGTCATTTTATGAAAATGAAGTGCTTCTAAGTATTTCCTTAAGGTCTGTGAAG	A_52_P531731
Parm1	NM_145562	ref|Mus musculus prostate androgen-regulated mucin-like protein 1 (Parm1), mRNA [NM_145562]	11.4858	-0.780354	-5.93112	7.21149e-05	0.0227015	0.0161629	ATAGAACTCTCGCTCCACACCTATAAAGCAGCAACTGCTTCACTGCCTTGCTGTTTGTAT	A_51_P114693
Hes6	NM_019479	ref|Mus musculus hairy and enhancer of split 6 (Drosophila) (Hes6), mRNA [NM_019479]	9.51895	-0.435038	-5.96362	6.86168e-05	0.0227015	0.0161629	TCTAGGGCAGAAGTGGCCAATCTTGAGACTGAGCATTAGGGTCCTGGGCAGGGACACACA	A_51_P429366
LOC548102	AK046899	gb|Mus musculus 10 days neonate cerebellum cDNA, RIKEN full-length enriched library, clone:B930001M17 product:unclassifiable, full insert sequence. [AK046899]	10.1074	0.406741	5.95528	6.94968e-05	0.0227015	0.0161629	TTTGAGGTCAGAGGAGAAATGGAACAAATAACACTCCTTCCATGTCTGGAAAAAAGCAAG	A_55_P2212458
AI606473	NR_040387	ref|Mus musculus expressed sequence AI606473 (AI606473), non-coding RNA [NR_040387]	8.64106	-1.01334	-5.9073	7.47978e-05	0.0227015	0.0161629	TGATTTGGAGACATGGGTGTTTTGTGCCTTTTGTCATGACCAATAAACCAGGAACCTCGG	A_55_P2328082
Esrrg	NM_001243792	ref|Mus musculus estrogen-related receptor gamma (Esrrg), transcript variant 2, mRNA [NM_001243792]	7.39078	-0.790925	-5.929	7.23491e-05	0.0227015	0.0161629	CTTGTAGTGACTCTCGTGTTTTAATCAAGCCAGATTGTTGTATTTATTCCACTATTTTGC	A_55_P2006499
Rwdd2a	NM_027100	ref|Mus musculus RWD domain containing 2A (Rwdd2a), transcript variant 1, mRNA [NM_027100]	8.98711	-0.600157	-5.91579	7.38294e-05	0.0227015	0.0161629	CAGGACCTGAGGAAAAAGATCTTGGAAGTGGGAAAAAGGTTAGATGTGACTGGATTTTGC	A_52_P554436
Ache	NM_009599	ref|Mus musculus acetylcholinesterase (Ache), mRNA [NM_009599]	10.0913	-0.516014	-5.94224	7.08979e-05	0.0227015	0.0161629	ACTACACCACGGAGGAGAGGATCTTTGCTCAGCGACTTATGAAATACTGGACCAATTTTG	A_55_P2109326
Proca1	NM_001045516	ref|Mus musculus protein interacting with cyclin A1 (Proca1), mRNA [NM_001045516]	7.90726	-0.480389	-5.89735	7.59498e-05	0.0228037	0.0162357	TGCCCAACCCCAATCTCAGCTGAGGCAAACAGAGTGAATAATAAATCAAGCCTGTAACTG	A_55_P2110567
Ebf4	NM_001110513	ref|Mus musculus early B-cell factor 4 (Ebf4), mRNA [NM_001110513]	8.06413	-0.852015	-5.89186	7.65936e-05	0.0228037	0.0162357	TGGATTTTGACTCTGACCCCAATAGATGTTTCATGAAATTTGTCCCCCTACCACCACACA	A_55_P2011981
Gm5797	NM_001025085	ref|Mus musculus predicted gene 5797 (Gm5797), mRNA [NM_001025085]	7.57841	-0.700996	-5.88522	7.73802e-05	0.0228206	0.0162477	CAGCCAGAATGAACTACAAAGTCCATCATACATTCAGTGTGGAGAGTGTGTCCAACTCTC	A_55_P2036083
Foxp1	AK144920	gb|Mus musculus mammary gland RCB-0526 Jyg-MC(A) cDNA, RIKEN full-length enriched library, clone:G830003K13 product:forkhead box P1, full insert sequence. [AK144920]	10.5997	0.551777	5.87188	7.89852e-05	0.0230762	0.0164297	TGTGCCTGCATTTTCTTTTATAATGAAGGGGCAGGTTATCCTGGGAGGGAAGAAAAGAAG	A_55_P2105436
Ccdc82	NM_025534	ref|Mus musculus coiled-coil domain containing 82 (Ccdc82), mRNA [NM_025534]	10.1458	-0.502773	-5.86385	7.9969e-05	0.0231194	0.0164604	GAATCGGCTCAGGGTCTTTCAATTCTCATGTTCAGGGAGAACTTCTTAATATATATATTT	A_55_P2014635
Nudt17	NM_001162925	ref|Mus musculus nudix (nucleoside diphosphate linked moiety X)-type motif 17 (Nudt17), transcript variant 2, mRNA [NM_001162925]	6.25086	-0.443243	-5.85866	8.0612e-05	0.0231194	0.0164604	GCCAGGATCCAAGTAAACCCAAATGAGGTGAATGCTTTTATGTGGCTGGGACCAGATGTA	A_52_P518076
Tspan17	NM_028841	ref|Mus musculus tetraspanin 17 (Tspan17), mRNA [NM_028841]	11.4278	-0.71281	-5.84322	8.2556e-05	0.0234617	0.0167041	GCTTGCCTCTCAGGATCACACTTGGCGATGGCTACAAACGACTCAATAAACAACACTTTG	A_55_P2067453
A_55_P2083894	A_55_P2083894	Unknown	9.42361	0.475676	5.83599	8.34828e-05	0.0235113	0.0167394	GTTAGAGGGAGGATTATTATTCGAGAGAGGATTGTTATTATTGGGAGATATAAACAGGGA	A_55_P2083894
ENSMUST00000167475	ENSMUST00000167475	ens|predicted gene 3760 [Source:MGI Symbol;Acc:MGI:3781934] [ENSMUST00000167475]	7.93449	-0.563764	-5.82474	8.49469e-05	0.02371	0.0168809	GATTTTTACCTGCAGGAACTGCTTTTCTACTTAGTTGCCAAGGACAGCCACAGGCTATAA	A_55_P2104689
Slc22a21	NM_019723	ref|Mus musculus solute carrier family 22 (organic cation transporter), member 21 (Slc22a21), mRNA [NM_019723]	6.36252	-0.406732	-5.81524	8.62054e-05	0.0238484	0.0169794	ACATGGGCCTTCCAAAGAAATGAATTGAGTCTCTTGAACAAGCAGGACTTGGAAGACTAT	A_51_P407774
Pvrl2	NM_001159724	ref|Mus musculus poliovirus receptor-related 2 (Pvrl2), transcript variant 2, mRNA [NM_001159724]	7.37393	-0.454119	-5.8094	8.69885e-05	0.0238539	0.0169834	CAAGGTCTCATGCTACCTCCACACGAGTCACCTAAGGACGACATGGAGTCCCATCTGGAT	A_52_P188678
6330409D20Rik	NM_027529	ref|Mus musculus RIKEN cDNA 6330409D20 gene (6330409D20Rik), mRNA [NM_027529]	7.06545	-0.720759	-5.77206	9.21774e-05	0.0243801	0.017358	CACTCTCCTGGGGTATTAGAGCCTTTCCTTACACAGACCCTGTTTTTGTTTTGCTCAGTT	A_51_P117165
Grik1	NM_146072	ref|Mus musculus glutamate receptor, ionotropic, kainate 1 (Grik1), transcript variant 1, mRNA [NM_146072]	6.71617	-0.853725	-5.76381	9.33685e-05	0.0243801	0.017358	GCTCACATAGATATTACTTGAGGAGTGAAACTGAATCTTTTCAGATGAATTTGTATGCAC	A_51_P282609
Kcnc2	NM_001025581	ref|Mus musculus potassium voltage gated channel, Shaw-related subfamily, member 2 (Kcnc2), mRNA [NM_001025581]	8.05521	-1.26662	-5.76423	9.33075e-05	0.0243801	0.017358	TCTACATAGAAATCTAACCATTTCTTGGTCACGTGTTCATTTAGTTCTGGAAGGCTGTTA	A_51_P507333
Timp4	NM_080639	ref|Mus musculus tissue inhibitor of metalloproteinase 4 (Timp4), mRNA [NM_080639]	9.46688	-0.57788	-5.76598	9.3053e-05	0.0243801	0.017358	CCAGCAAATGGAGGCTGTGGGGCATGTGACAGCTTGTGTCTGCTGTTCACATCTCCAGCT	A_51_P355427
Phlda3	NM_013750	ref|Mus musculus pleckstrin homology-like domain, family A, member 3 (Phlda3), mRNA [NM_013750]	10.8762	-0.750037	-5.76193	9.36413e-05	0.0243801	0.017358	GTAAGGGTTGGCCCTTTACCATTTCATGCTTATTCCAGAATGAAGAGGCCCAGTTCGTGG	A_51_P329928
Ccbe1	NM_178793	ref|Mus musculus collagen and calcium binding EGF domains 1 (Ccbe1), mRNA [NM_178793]	5.85368	-0.694948	-5.75697	9.43663e-05	0.0243801	0.017358	GTCATTGTTAAAGCTGAAATGGTGTGCTTTATATACTCTTCCTACAAATGTTACCATCAG	A_52_P39083
BC021767	NR_033629	ref|Mus musculus cDNA sequence BC021767 (BC021767), non-coding RNA [NR_033629]	7.24946	-0.808013	-5.77191	9.21999e-05	0.0243801	0.017358	TCTCAGTAGAGATGGGAAGGGGTCATGGAGAATATATTCCTCCTTTGAGTTTTGGGGCAT	A_55_P2169417
2610042L04Rik	XR_032590	ref|PREDICTED: Mus musculus RIKEN cDNA 2610042L04 gene (2610042L04Rik), miscRNA [XR_032590]	6.16147	-0.729018	-5.67836	0.000106696	0.0244815	0.0174302	GCAGTGTATGCTTCTGCTTTCTTTCAAATATACAATCACTGGTAATTGCAAGTAGAGATA	A_55_P2054004
Dpp6	NM_010075	ref|Mus musculus dipeptidylpeptidase 6 (Dpp6), transcript variant 2, mRNA [NM_010075]	12.1265	-0.410188	-5.66555	0.000108861	0.0244815	0.0174302	TTGTAGAAATGCTTTGTGTTTTTCTATGGTTTAACTGGACACCCCCCTGTCTCCCACCCT	A_55_P2013559
Ache	NM_009599	ref|Mus musculus acetylcholinesterase (Ache), mRNA [NM_009599]	9.19549	-0.475679	-5.73584	9.75246e-05	0.0244815	0.0174302	TGTATATACACTATTTATTTAAGGGCTGGGATATAATACGACCGAGCCCCCAGGCCCTGT	A_55_P2109327
2610028E06Rik	NR_015560	ref|Mus musculus RIKEN cDNA 2610028E06 gene (2610028E06Rik), non-coding RNA [NR_015560]	5.63649	-1.02136	-5.66328	0.000109249	0.0244815	0.0174302	TACTCACTTCTGCCTTAAAGAAGGTTTTTTATTTCTATAAAGCCAAATTAGTCTCCCCTG	A_52_P69857
Slc7a3	NM_007515	ref|Mus musculus solute carrier family 7 (cationic amino acid transporter, y+ system), member 3 (Slc7a3), mRNA [NM_007515]	8.81026	-0.727035	-5.67578	0.000107127	0.0244815	0.0174302	GGATATGAAATAATGCTCTGTATTTCTTGTGAAATGATGGCTATGTCTTTGCTGTTTCTC	A_55_P1988384
Atp13a4	NM_001164612	ref|Mus musculus ATPase type 13A4 (Atp13a4), transcript variant 1, mRNA [NM_001164612]	8.37117	-0.63822	-5.72949	9.84956e-05	0.0244815	0.0174302	CCAAAGGGTTGGCAGATATCAGAAGGAAAACATATCTTCTTAGAATAAGTCTTTCTCAAA	A_55_P2038217
Gnas	ENSMUST00000109095	ens|GNAS (guanine nucleotide binding protein, alpha stimulating) complex locus [Source:MGI Symbol;Acc:MGI:95777] [ENSMUST00000109095]	6.35252	-1.37825	-5.70418	0.000102468	0.0244815	0.0174302	ATGGGGGACATTGAAGGGATTTGCTGGAGCCATCCCCAACAAACAGCAAACATAAACATT	A_55_P2081318
Nefh	NM_010904	ref|Mus musculus neurofilament, heavy polypeptide (Nefh), mRNA [NM_010904]	11.5833	-0.866826	-5.73929	9.70019e-05	0.0244815	0.0174302	TCCACTGAAGTCCACTTTCAATTGCTTCCATGCAATAAAACCAAGTGCTTCTGAAATAAA	A_55_P2053181
Gm3264	NM_001242945	ref|Mus musculus predicted gene 3264 (Gm3264), mRNA [NM_001242945]	6.40037	-0.57015	-5.68431	0.000105705	0.0244815	0.0174302	TCAACTCCACGAAAACGTAAGGATATTACTGAATGAGAACAGAAGGCTGCTGGTGGAGCA	A_55_P2078381
Rnf152	NM_178779	ref|Mus musculus ring finger protein 152 (Rnf152), transcript variant 1, mRNA [NM_178779]	6.49101	-0.707035	-5.68815	0.000105071	0.0244815	0.0174302	ACAGAAAATCTAATAAATAAGAGTCTGATGAAATCCCAGTTCACTTTTGAGCTCTTTCCC	A_51_P517672
Mreg	NM_001005423	ref|Mus musculus melanoregulin (Mreg), mRNA [NM_001005423]	5.7972	-0.56634	-5.69148	0.000104525	0.0244815	0.0174302	CATGCTGTTTAAAATTAGCCTGCAAATATTTTCAGTCACTTCTGTGGGCTATTAGAAGAT	A_55_P2096917
Gli1	NM_010296	ref|Mus musculus GLI-Kruppel family member GLI1 (Gli1), mRNA [NM_010296]	8.02669	-0.909975	-5.70761	0.000101921	0.0244815	0.0174302	GGGGCTGTATTTAGTCTATGTATGTTCCAGGAAAGAACAAACTTTAATAATGACACAGTT	A_55_P2183587
Susd2	NM_027890	ref|Mus musculus sushi domain containing 2 (Susd2), transcript variant 1, mRNA [NM_027890]	7.64196	-0.454531	-5.68023	0.000106383	0.0244815	0.0174302	TACAAGAACACAAGCTCATGTTACATCTTTCCTGGTTCCCGTCTGTTTGTGTTTCCCCAC	A_55_P2040678
Grin2d	NM_008172	ref|Mus musculus glutamate receptor, ionotropic, NMDA2D (epsilon 4) (Grin2d), mRNA [NM_008172]	5.90452	-0.604777	-5.74241	9.65308e-05	0.0244815	0.0174302	TCTTGGAGCCCACCGACTCTTTTTTAAACCCGAAAAGGGCTTTTTAACGTCACCTGATTG	A_55_P2125997
Hcrtr1	NM_198959	ref|Mus musculus hypocretin (orexin) receptor 1 (Hcrtr1), transcript variant 1, mRNA [NM_198959]	6.8665	-0.802768	-5.67134	0.000107876	0.0244815	0.0174302	ATTCGTTCAGCATGGAGGCCAGCAGCCCGGAGCAGCTGTAATTAAAAGCCTGGCACTGAA	A_55_P2155946
Glrx	NM_053108	ref|Mus musculus glutaredoxin (Glrx), mRNA [NM_053108]	8.99223	-0.654429	-5.69696	0.000103631	0.0244815	0.0174302	TGTTGCTGGTTTTCTGCTACTGTTCGTCAGCTGAAGTCATTTTGCAGAAGTCCACTTTCT	A_51_P210395
Lhx6	NM_008500	ref|Mus musculus LIM homeobox protein 6 (Lhx6), transcript variant 1, mRNA [NM_008500]	8.06206	-0.77881	-5.66101	0.000109638	0.0244815	0.0174302	TCTTATTTGTGTAATAAATAAAGTTAATGCGAGTAGAAGTGCCGGCACTTAAACCCAGAA	A_55_P2094158
A_55_P2047485	A_55_P2047485	Unknown	6.23739	0.679502	5.69111	0.000104585	0.0244815	0.0174302	CTTCAGCATAAAAGTGTCACAAGTCATCACAAAAAGGAATGCCACTCTAACAGTAGCTAG	A_55_P2047485
Ly6e	NM_001164036	ref|Mus musculus lymphocyte antigen 6 complex, locus E (Ly6e), transcript variant 1, mRNA [NM_001164036]	10.2934	-0.379186	-5.68168	0.000106142	0.0244815	0.0174302	TATCATTGTACCCACCTTGTACTCTGTTCAGGAGGCTGCCCATGGAGGACTGCCACCCCT	A_55_P2031436
Negr1	NM_177274	ref|Mus musculus neuronal growth regulator 1 (Negr1), transcript variant 2, mRNA [NM_177274]	8.85164	0.403715	5.64462	0.000112498	0.0244984	0.0174422	GTGGAGCTTCCATATCCAAAATCGTGCAACTGGGATTTTTCTACAGACACACAAGTTAGC	A_52_P237997
Lypd6b	NM_027990	ref|Mus musculus LY6/PLAUR domain containing 6B (Lypd6b), mRNA [NM_027990]	8.15362	-0.981177	-5.63556	0.000114114	0.0244984	0.0174422	TGGTTGGGGATAGGGTGCAAACCTTTGAGTTAGACAGTGTAATGCATGCTGCATGTTTCT	A_51_P105068
Ptpn13	NM_011204	ref|Mus musculus protein tyrosine phosphatase, non-receptor type 13 (Ptpn13), mRNA [NM_011204]	9.47358	0.440259	5.62096	0.000116767	0.0244984	0.0174422	CCAGATACCGTTTGTACCTGTGTCATCTCACTTTGTAAATAAAACTACACCTTAAAACAT	A_55_P2069485
Sepp1	NM_001042614	ref|Mus musculus selenoprotein P, plasma, 1 (Sepp1), transcript variant 3, mRNA [NM_001042614]	13.4137	-0.424687	-5.62463	0.000116094	0.0244984	0.0174422	TTATGGCTAATACGACTAAGCAAGAATGGAGTACAGAATTAAGTGGCTACAGTACACACT	A_51_P470328
Ntsr1	NM_018766	ref|Mus musculus neurotensin receptor 1 (Ntsr1), mRNA [NM_018766]	7.20084	-1.19141	-5.62755	0.000115562	0.0244984	0.0174422	CAATAAAAGAACACCCTCCTCATATGTCTCAATAAAGAATAAAGGAAGCTGTGTATATCG	A_55_P2005655
2700094K13Rik	NM_001037279	ref|Mus musculus RIKEN cDNA 2700094K13 gene (2700094K13Rik), transcript variant 2, mRNA [NM_001037279]	10.0789	-0.425088	-5.62392	0.000116224	0.0244984	0.0174422	TCAAATTTCCTGAGCCTCAAGAGGTGGTTGAAGAATTGAAGAAGTACCTTTCATAAAGAG	A_55_P2010704
Npas1	NM_008718	ref|Mus musculus neuronal PAS domain protein 1 (Npas1), mRNA [NM_008718]	5.41216	-0.476741	-5.63706	0.000113845	0.0244984	0.0174422	AGCTGCTACCAGTTTGTTCATGGACAGGATGCAACCAGGATCCGCCAAAGCCATGTGGAC	A_55_P2150966
Vsnl1	NM_012038	ref|Mus musculus visinin-like 1 (Vsnl1), mRNA [NM_012038]	10.4203	-0.83784	-5.65077	0.000111417	0.0244984	0.0174422	AGAGCTGTTTTGGATGAATGCAGTATACAACTTAAAAATCCTGCTCAACTACTCATTAAG	A_52_P515880
Gm3696	NM_001024712	ref|Mus musculus predicted gene 3696 (Gm3696), mRNA [NM_001024712]	6.52282	-0.399132	-5.62226	0.000116529	0.0244984	0.0174422	CCAGACCAACAGAAAAGGAAGAGGGAATCCTTTCTCATGAAAAAGGAAGAAGGAAATGGT	A_55_P2186230
Dscam	NM_031174	ref|Mus musculus Down syndrome cell adhesion molecule (Dscam), mRNA [NM_031174]	9.33695	-0.707291	-5.59541	0.00012157	0.0247813	0.0176436	AGGAAACAATCCCTACGCAAAATCTTACACCTTGGTATAACACATGGCACCTGATGGACA	A_51_P189943
Fam13a	NM_153574	ref|Mus musculus family with sequence similarity 13, member A (Fam13a), mRNA [NM_153574]	8.56163	-0.399286	-5.59235	0.000122157	0.0247813	0.0176436	GTGGGTGGAGGATTCCTTCAGTTTTGCTTTTACAAACAATCCCCTAGAAGCATGAGCTAT	A_51_P329949
Gabra1	NM_010250	ref|Mus musculus gamma-aminobutyric acid (GABA) A receptor, subunit alpha 1 (Gabra1), mRNA [NM_010250]	11.604	-0.837647	-5.58209	0.000124155	0.0247813	0.0176436	AGACCATGATATAAGCCTTTTAGCATAATGGCCAAATAAGACAATTAGAATCCATACCTG	A_52_P377537
Hsf5	NM_001045527	ref|Mus musculus heat shock transcription factor family member 5 (Hsf5), mRNA [NM_001045527]	6.63133	0.355535	5.6014	0.000120425	0.0247813	0.0176436	AGCATATTCGCGTTTCAGCACCTTAAGCACCGATCAGTTTCAGTCAGTCAACAATAAAAT	A_52_P1027170
ENSMUST00000035939	ENSMUST00000035939	ens|RIKEN cDNA 9330171B17 gene [Source:MGI Symbol;Acc:MGI:3696417] [ENSMUST00000035939]	5.76854	-0.407288	-5.5992	0.000120845	0.0247813	0.0176436	ATCACATATACGGTCTTTATCGCTATCCCCAATTCAAAGTAGACGGCTCCACATATTAAA	A_51_P199778
Samd5	NM_177271	ref|Mus musculus sterile alpha motif domain containing 5 (Samd5), mRNA [NM_177271]	8.91923	-0.609323	-5.58055	0.000124457	0.0247813	0.0176436	TTCACTTTGTCTCTAGAAATAGGTAGGCAATTAAGAAGGGATTACATCTCCAGAGGCGCT	A_52_P198898
Ldoc1	NM_001018087	ref|Mus musculus leucine zipper, down-regulated in cancer 1 (Ldoc1), mRNA [NM_001018087]	6.73095	-0.669278	-5.58328	0.000123923	0.0247813	0.0176436	GCCCAGATCCTCTCTAGTACTTGAAAAAAGCAATGTAATTCTTTGCAATAAATATCAAGC	A_55_P2074406
Paqr7	NM_027995	ref|Mus musculus progestin and adipoQ receptor family member VII (Paqr7), mRNA [NM_027995]	10.5604	-0.41169	-5.58718	0.000123159	0.0247813	0.0176436	TCACTGTTTCCTGGGGCTCCAGGCTTTAGAACCGTTAGGAATTGTCAAGGAAAACTCAAA	A_51_P430973
Angpt2	NM_007426	ref|Mus musculus angiopoietin 2 (Angpt2), mRNA [NM_007426]	6.90887	0.65626	5.57542	0.000125472	0.0248253	0.0176749	ACCTATCTTGATGGCTTAGTTTTTAATGGCTGGCTACTATTTACTATATGGCAAAAATGC	A_51_P201982
A_55_P1999687	A_55_P1999687	Unknown	6.81905	-0.410016	-5.56263	0.000128039	0.0251737	0.017923	CAACAAACAGCTTTAGAGTGACTCAACTCCTATCACCAGGAGAAACAATTCTGAAAACTG	A_55_P1999687
AK039779	AK039779	gb|Mus musculus adult male spinal cord cDNA, RIKEN full-length enriched library, clone:A330107D21 product:unclassifiable, full insert sequence. [AK039779]	6.435	-0.99798	-5.5547	0.000129658	0.0253178	0.0180256	CTTTGAGTCTCTACAAATCTCAACTTCAACCATCTAATGAAAGCTTTTGTTCTGTAGATG	A_55_P1999526
Bean1	NM_001141922	ref|Mus musculus brain expressed, associated with Nedd4, 1 (Bean1), transcript variant 1, mRNA [NM_001141922]	8.48579	-0.517089	-5.55113	0.000130391	0.0253178	0.0180256	CTCCTTCCTAGGTTAGGCTGAATAAGCAGCAATGTATCTTTTCTGTACTCAAAATAAATG	A_51_P111962
Slc6a11	NM_172890	ref|Mus musculus solute carrier family 6 (neurotransmitter transporter, GABA), member 11 (Slc6a11), mRNA [NM_172890]	8.84963	-0.9107	-5.54507	0.000131651	0.0254045	0.0180874	ACAGATCCCTGATGTCTGTCACTATAGACACACGTGTTGTACATGTGGCCCTTAACACTT	A_51_P271311
6330512M04Rik	BC049666	gb|Mus musculus RIKEN cDNA 6330512M04 gene, mRNA (cDNA clone MGC:58491 IMAGE:6534368), complete cds. [BC049666]	7.68574	-0.733015	-5.53804	0.000133128	0.0255319	0.0181781	GTTCGGGACAAGAAGCTCTTGAATGACCTGAATGGAGCTGTGGAGGATGCCAAGACAGCA	A_52_P114905
Sema3c	NM_013657	ref|Mus musculus sema domain, immunoglobulin domain (Ig), short basic domain, secreted, (semaphorin) 3C (Sema3c), mRNA [NM_013657]	8.5683	-0.893747	-5.50426	0.000140473	0.0258116	0.0183772	CCCTGTGTAGAGAAAGCAAACTAGATGTAGTTACCACATGAGAATTTAATTAGATGTTGA	A_55_P2143025
Htr7	NM_008315	ref|Mus musculus 5-hydroxytryptamine (serotonin) receptor 7 (Htr7), mRNA [NM_008315]	8.03767	-0.846464	-5.50793	0.000139653	0.0258116	0.0183772	GTGTACAAATTCCTGAGCTGCAGATTCGCTAGAGTGAACGTATATACTTATATTCATAAT	A_55_P2100103
Gsta4	NM_010357	ref|Mus musculus glutathione S-transferase, alpha 4 (Gsta4), mRNA [NM_010357]	8.13074	-0.47008	-5.50105	0.000141191	0.0258116	0.0183772	GCTGGAGTGGAGTTTGAGGAAGAATTTCTTGAGACAAGGGAACAGTATGAGAAGATGCAA	A_51_P112223
Skor1	NM_172446	ref|Mus musculus SKI family transcriptional corepressor 1 (Skor1), transcript variant 1, mRNA [NM_172446]	6.44439	-1.09565	-5.5012	0.000141158	0.0258116	0.0183772	CATCTTGAGCCTATTTGGGGAGACCTGTATCCGTGACTTTTGTTTTTAATAAAAAGAAAA	A_55_P2106504
Rasgrf2	NM_009027	ref|Mus musculus RAS protein-specific guanine nucleotide-releasing factor 2 (Rasgrf2), mRNA [NM_009027]	6.44913	-0.362463	-5.52305	0.000136336	0.0258116	0.0183772	AGCAAAACAGAGATTTTGACAAGCTCTTAAAGCAGTATGAAGCCAACCCTGCCTGTGAGG	A_55_P2096768
Stxbp6	NM_144552	ref|Mus musculus syntaxin binding protein 6 (amisyn) (Stxbp6), mRNA [NM_144552]	11.3515	-0.387426	-5.51525	0.000138036	0.0258116	0.0183772	GAGACAAGTTAACAGCTGTTCTTTTGGTTCACTATTAGAGCAACTCAGATTTTGTCATTA	A_55_P2003638
Syt17	NM_138649	ref|Mus musculus synaptotagmin XVII (Syt17), mRNA [NM_138649]	5.92777	-0.653219	-5.52214	0.000136533	0.0258116	0.0183772	AAACGCCAGCCTAGTATTCACAGTGTTCGGCCACAACATGAAAAGCAGCAATGACTTCAT	A_51_P469688
Gstm6	NM_008184	ref|Mus musculus glutathione S-transferase, mu 6 (Gstm6), mRNA [NM_008184]	8.03972	-0.620444	-5.50981	0.000139238	0.0258116	0.0183772	CCATCTCCAGAGTGGGAAGGCCCAGTCTTGTGTGAGCTCTAGTAAAGTGTTATCCATACT	A_55_P2031692
Ctbp2	NM_009980	ref|Mus musculus C-terminal binding protein 2 (Ctbp2), transcript variant 2, mRNA [NM_009980]	8.53685	-0.643882	-5.49656	0.000142205	0.0258457	0.0184015	TAGGACGTGATTATTAACGACCAACTTCTGTTATTGTGTGTTAAGTTTTTCATCTGTGCA	A_52_P15212
Folh1	NM_016770	ref|Mus musculus folate hydrolase (Folh1), transcript variant 1, mRNA [NM_016770]	8.19777	-0.496801	-5.48031	0.000145939	0.026371	0.0187755	GCCACAATAGCTGACAAGTTATAATCTATTCTCATATCTTGTAAAACTCAGCACTCTGAA	A_55_P1963154
A_55_P2102181	A_55_P2102181	Unknown	9.48152	-0.396805	-5.45896	0.000150999	0.0269736	0.0192045	TAGGGGACATCTGCATTCTGTCACCTCCATGCTGCCCTGAGCTGCAGCTCCTCACTTCTA	A_55_P2102181
Nefh	NM_010904	ref|Mus musculus neurofilament, heavy polypeptide (Nefh), mRNA [NM_010904]	7.79204	-0.726645	-5.46039	0.000150655	0.0269736	0.0192045	AGCAAACCCAAGACAGAAAAGGCTGAAAAATCCTCTAGCACAGACCAGAAAGAAAGCCAG	A_55_P2099790
Camk2d	NM_001025439	ref|Mus musculus calcium/calmodulin-dependent protein kinase II, delta (Camk2d), transcript variant 1, mRNA [NM_001025439]	8.50274	-0.758455	-5.45183	0.000152731	0.027128	0.0193144	GTGATGGGAAGTGGCAGAATGTTCACTTTCACCGTTCGGGGTCCCCCACAGTACCCATCA	A_55_P1978830
Rassf5	NM_018750	ref|Mus musculus Ras association (RalGDS/AF-6) domain family member 5 (Rassf5), mRNA [NM_018750]	8.86553	-0.808458	-5.44381	0.000154703	0.0273231	0.0194533	GGTAGTGCCTTCTATGGTTGTATTATTGCTCTGTATGTGTTCTTTTCAGGATATTTTCTT	A_55_P2045682
Unc119	NM_011676	ref|Mus musculus unc-119 homolog (C. elegans) (Unc119), mRNA [NM_011676]	10.6448	-0.557511	-5.4369	0.000156423	0.0274715	0.019559	CAGCCTGTAAGACCTGGACAAACTGTATATAGTTTTCAATAAACCTTTTCTGTTCTTGGG	A_55_P1957378
Cmbl	NM_181588	ref|Mus musculus carboxymethylenebutenolidase-like (Pseudomonas) (Cmbl), mRNA [NM_181588]	8.4414	-0.634423	-5.43274	0.00015747	0.027501	0.01958	AACTGGGGGCAATTCAGGGACCAGCTAGATTCTCAGATATGGCCTTACATTGGTAATTCA	A_51_P272283
Pnoc	NM_010932	ref|Mus musculus prepronociceptin (Pnoc), transcript variant 1, mRNA [NM_010932]	7.30037	-1.35004	-5.42465	0.000159526	0.0275521	0.0196164	GTCTCACCACGATCCTGTTGCTACATCAGAGTGTATTTTTGTAATTTCTCCAGCTAACAT	A_51_P450469
chr10:8606683-8665783_R	chr10:8606683-8665783_R	lincRNA:chr10:8606683-8665783 reverse strand	7.67445	-0.491297	-5.42614	0.000159143	0.0275521	0.0196164	ATGGATGTAAGTAAACAATGTACCTGAATCTGGGCTGGCAGACACCAGCTTTGAAGCCAA	A_30_P01027369
Ptpn5	U28216	gb|Mus musculus protein tyrosine phosphatase STEP38 mRNA, complete cds. [U28216]	12.2805	0.373454	5.40582	0.000164419	0.0280635	0.0199805	TCTGCCGCTGATACGCATGTTCATGATGAGCAAGCTCATTTAATTGAATCTCCATTGTTT	A_55_P1955736
Camk2d	NM_001025439	ref|Mus musculus calcium/calmodulin-dependent protein kinase II, delta (Camk2d), transcript variant 1, mRNA [NM_001025439]	8.58804	-0.677979	-5.40294	0.00016518	0.0280635	0.0199805	ATGCATATGTGACACGTCATCTTATCATGTGACACGTCATCTTATCATGTATTCCTTCCT	A_52_P188261
Disp2	NM_170593	ref|Mus musculus dispatched homolog 2 (Drosophila) (Disp2), mRNA [NM_170593]	10.3424	-0.711286	-5.40526	0.000164565	0.0280635	0.0199805	GCCAGAGGACACTTTTGTTTTATTTTGTTGAGTTCCTGTGTTATTGAGACCTATCTCCCA	A_52_P627068
B3gat2	NM_172124	ref|Mus musculus beta-1,3-glucuronyltransferase 2 (glucuronosyltransferase S) (B3gat2), mRNA [NM_172124]	6.92182	-0.507534	-5.38765	0.000169291	0.0286065	0.0203671	GATCCCTCATAAAACTGTGCTTTGAAAATATGAAGCTGGATTTCTATCTCACTGATAAGA	A_55_P2079679
Wfikkn1	NM_001100454	ref|Mus musculus WAP, FS, Ig, KU, and NTR-containing protein 1 (Wfikkn1), mRNA [NM_001100454]	6.53051	0.378895	5.37267	0.00017342	0.0288367	0.020531	AAGATTGTGGAACTGCTCGAGAAGAAGGCTTGTGAACTGCTCAACCGCTTCCAAGACTAG	A_55_P2106074
Baz1a	NM_013815	ref|Mus musculus bromodomain adjacent to zinc finger domain 1A (Baz1a), mRNA [NM_013815]	7.46801	0.469596	5.37521	0.000172713	0.0288367	0.020531	TGAGCACATGGTTTCAACACTACACATGAATGAATCCAATTCTCTAGCTCTGACGTGCTG	A_55_P2082203
C1ql1	NM_011795	ref|Mus musculus complement component 1, q subcomponent-like 1 (C1ql1), mRNA [NM_011795]	7.00035	-0.398261	-5.37603	0.000172486	0.0288367	0.020531	GTGATCCTGCATCTGGACGCAGGGGATGAGGTCTTCATCAAGCTGGATGGAGGCAAAGCA	A_55_P1954186
ENSMUST00000163885	ENSMUST00000163885	ens|predicted gene 3248 [Source:MGI Symbol;Acc:MGI:3781426] [ENSMUST00000163885]	6.05606	-0.516092	-5.35314	0.000178966	0.0296014	0.0210754	CCTGTGGATGATGTGATGAACACATTAATGTCAAATACATCAGTATTTCTGTAATAGCTC	A_55_P2103952
Fibcd1	NM_178887	ref|Mus musculus fibrinogen C domain containing 1 (Fibcd1), mRNA [NM_178887]	6.24485	-0.583479	-5.345	0.000181335	0.0297459	0.0211783	ATCGAAAATCTTTCCAAGCCTAGGTTGGCTTTGTGGATTCTACCAAAGGCCTCATAGCTG	A_51_P271417
Lhx2	NM_010710	ref|Mus musculus LIM homeobox protein 2 (Lhx2), mRNA [NM_010710]	10.0546	0.454208	5.3436	0.000181743	0.0297459	0.0211783	AGAGCTTCCGTATTTTCAAAGACTGCCACGTGCCTTAGGAATACTGTTTTATCTTCATAC	A_51_P257419
chr4:114627748-114632898_R	chr4:114627748-114632898_R	lincRNA:chr4:114627748-114632898 reverse strand	7.01238	-0.466105	-5.33142	0.000185358	0.0301795	0.021487	TGGCAATATTGAGTTTTGGAGTTGATGAGCTACATCTGACTTTGCTAGTTTAGTCGTTCT	A_30_P01019264
Gpr101	NM_001033360	ref|Mus musculus G protein-coupled receptor 101 (Gpr101), mRNA [NM_001033360]	11.3131	-0.662542	-5.32246	0.000188061	0.0303911	0.0216377	CAACAGACTCCTGCTTGGGGAATGAAGAGAGATTAACATTTGTGGTTTAAGTATTATTAA	A_55_P2011600
Tmem132c	NM_175432	ref|Mus musculus transmembrane protein 132C (Tmem132c), mRNA [NM_175432]	6.87071	-1.22669	-5.31946	0.000188977	0.0303911	0.0216377	CCTAGTGGCCTTGGTTGGACCTTTGACACATATATTTGTAGCATTTACAATAGATTAAAA	A_55_P1993840
Gm5606	XR_105190	ref|PREDICTED: Mus musculus predicted gene 5606 (Gm5606), miscRNA [XR_105190]	10.0715	0.42401	5.31751	0.000189574	0.0303911	0.0216377	AGCGGGTACTTGGCCTTGGGCTAAAGGAGAAGGTTAACAATTAGAGGGTGTGGGCCCGCT	A_66_P137367
Rorc	NM_011281	ref|Mus musculus RAR-related orphan receptor gamma (Rorc), mRNA [NM_011281]	6.7631	-0.514939	-5.3122	0.00019121	0.030497	0.0217131	TGTGGGGTAGATGGGATAGAGATAGGATGACCAAGTCAAATAAAAAACAGACTGACAATC	A_55_P2051094
Angel1	NM_144524	ref|Mus musculus angel homolog 1 (Drosophila) (Angel1), mRNA [NM_144524]	7.7014	-0.414135	-5.29884	0.000195394	0.0306946	0.0218538	GCTAAAGGAGGCAGAGGGTCAGAGCTTGGTGGTTTATCTTTTCCTTGTTTCTCCTTGTTT	A_51_P112237
A_55_P2074381	A_55_P2074381	Unknown	9.11152	-0.593684	-5.29927	0.000195257	0.0306946	0.0218538	CTTCCACTCGGATTTACTGTAACATTTGGAAAAGGAATAAATGTTGTCCCTTTAAGAAGA	A_55_P2074381
Vit	NM_028813	ref|Mus musculus vitrin (Vit), transcript variant 1, mRNA [NM_028813]	6.55553	-0.638326	-5.30472	0.00019354	0.0306946	0.0218538	GAGCTCTCAGGTTGGGTTCAAATACTGCATCGCTTTGTGTGCAGTGAAGAATCCACATTT	A_51_P298107
Slc6a9	NM_008135	ref|Mus musculus solute carrier family 6 (neurotransmitter transporter, glycine), member 9 (Slc6a9), mRNA [NM_008135]	12.3877	-0.546998	-5.28925	0.000198456	0.0308654	0.0219754	GCCCAGTGTGTGCAGAACTAGGGTTTTAAAGTCCGTAGGTTTTAATGAAATTTCTATTCC	A_55_P1973838
chr4:146507925-146532650_R	chr4:146507925-146532650_R	lincRNA:chr4:146507925-146532650 reverse strand	7.4519	0.553283	5.28961	0.00019834	0.0308654	0.0219754	CATGAGCACATGGTTTCAACACTACACATGAATGAATCCAATTCTCTAGCTCTGACGTGC	A_30_P01024929
Foxo1	NM_019739	ref|Mus musculus forkhead box O1 (Foxo1), mRNA [NM_019739]	11.0508	0.391785	5.28459	0.000199963	0.0309457	0.0220325	TTCTGGGAGAATGTTCGCTTTCTGGTCTATTATTGTACATGATTGCTCTGTGAAAAGACT	A_52_P453884
chr19:5798135-5800557_R	chr19:5798135-5800557_R	lincRNA:chr19:5798135-5800557 reverse strand	14.0634	0.379595	5.27344	0.000203616	0.0309715	0.0220509	TGTTCTTCTCTAATCTTTTCAGAAACTTGACTTCGAACACTTAAGTGGACCAGATCAGGA	A_30_P01020935
Pttg1	NM_013917	ref|Mus musculus pituitary tumor-transforming gene 1 (Pttg1), transcript variant 2, mRNA [NM_013917]	6.87267	-0.792949	-5.27334	0.000203648	0.0309715	0.0220509	CCGCCTGTTTGTTACGATGCAGATATTTAAACTTCTTACTTCTTTGTAGTTTCTGTATGT	A_55_P1987499
Mrgpre	NM_175534	ref|Mus musculus MAS-related GPR, member E (Mrgpre), mRNA [NM_175534]	7.36233	-0.458213	-5.27889	0.000201822	0.0309715	0.0220509	ATGTGGCTATCTGTCTGCCTCCAGGACAGGATTCCCAACTTCAGTTCCTCAGCTTGGGGA	A_51_P392429
Ciapin1	NM_134141	ref|Mus musculus cytokine induced apoptosis inhibitor 1 (Ciapin1), mRNA [NM_134141]	9.5657	-0.616483	-5.272	0.000204092	0.0309715	0.0220509	GCTGGACTTCCTCAGGATGTAGTTCTTGGAGCCATGGGTTAGCTGTCAAAGGGCCTCAGG	A_51_P492125
2410004A20Rik	NM_025890	ref|Mus musculus RIKEN cDNA 2410004A20 gene (2410004A20Rik), mRNA [NM_025890]	8.01162	0.449619	5.26451	0.000206592	0.0310493	0.0221063	GAAGAACAGAGTAGAGCTGTTTTTGTTTCCCCATTGTGTTAAATGTTTGCAGACACAATT	A_51_P448127
Kcnc1	NM_008421	ref|Mus musculus potassium voltage gated channel, Shaw-related subfamily, member 1 (Kcnc1), transcript variant B, mRNA [NM_008421]	9.62426	-0.567574	-5.26543	0.000206282	0.0310493	0.0221063	TGTCTGGAGACTCACGAGCGCTTCAACCCCATCGTGAACAAGACCGAAATCGAGAACGTT	A_52_P592305
5930434B04Rik	NM_001243239	ref|Mus musculus RIKEN cDNA 5930434B04 gene (5930434B04Rik), transcript variant 2, mRNA [NM_001243239]	7.56533	-0.382064	-5.25387	0.000210197	0.03144	0.0223845	GCCTTGCGAGGAGCGTGGCCAGATGTGAGACTGCCGAACAGAAACACCATTTCCCTCTAA	A_55_P2162364
2310058N22Rik	AK009987	gb|Mus musculus adult male tongue cDNA, RIKEN full-length enriched library, clone:2310058N22 product:unclassifiable, full insert sequence. [AK009987]	10.4487	0.417541	5.24999	0.00021153	0.0314887	0.0224192	AAGCTGGGGGATATCCTCTTGTGCTATCTCTCACTGTTGCACATTAAACCTATTTACAGG	A_55_P2373852
Gstt3	NM_133994	ref|Mus musculus glutathione S-transferase, theta 3 (Gstt3), mRNA [NM_133994]	7.81995	-0.514833	-5.24301	0.000213948	0.0316977	0.022568	GTTGCTTGGTATGTCCTGACTTTCCAAATTCTTGTCCCAAGCATTCTAACCCTGACTGCT	A_51_P377856
Slc6a7	NM_201353	ref|Mus musculus solute carrier family 6 (neurotransmitter transporter, L-proline), member 7 (Slc6a7), mRNA [NM_201353]	8.22951	-0.601632	-5.23701	0.00021605	0.0318583	0.0226823	GAGTTAGATGCTTGGGTGGGAGTGGGTAGAGCCCACCCTTCACCGTTTGGATACCATCCT	A_52_P88007
Tuft1	NM_011656	ref|Mus musculus tuftelin 1 (Tuft1), mRNA [NM_011656]	6.44126	-0.599329	-5.22145	0.000221601	0.0325233	0.0231557	CTATAGTGTGGTCTAGTAGCCTCATGAGTGTTCTACTTGGCTCACAACCAGAAGCCTTAA	A_51_P417053
chr14:78214602-78225827_R	chr14:78214602-78225827_R	lincRNA:chr14:78214602-78225827 reverse strand	7.79843	-0.468692	-5.21235	0.000224917	0.0328557	0.0233924	AAGAGCAGCATGAACACACAGAAACAGCCTTCATAATTAACCCCACATGGGTCTGAAGTC	A_30_P01017991
Slc41a3	NM_027868	ref|Mus musculus solute carrier family 41, member 3 (Slc41a3), transcript variant 1, mRNA [NM_027868]	7.29091	-0.737951	-5.20753	0.000226695	0.0329614	0.0234677	GAAGATGCTGAGGAAGGAGCCTATTGGTGCAACCTAGGTTGGTGATCCATTGGGTGGATC	A_51_P442097
Ntsr2	NM_008747	ref|Mus musculus neurotensin receptor 2 (Ntsr2), mRNA [NM_008747]	12.6908	-0.443552	-5.19556	0.000231174	0.0334571	0.0238206	TTGGGACACACCCATCAGATAAGCCATGCCATTACTAACAGTCTAAGCGGACCTACTGAC	A_52_P266686
Gbx1	NM_015739	ref|Mus musculus gastrulation brain homeobox 1 (Gbx1), mRNA [NM_015739]	6.71377	-0.741497	-5.16427	0.00024333	0.0334701	0.0238298	GGCCAGCGTATTCCCGGGACACAAGACTATTTGGCCTGAGACTGTTCTAGAGACCTCAGG	A_55_P2051787
6030405A18Rik	NM_177854	ref|Mus musculus RIKEN cDNA 6030405A18 gene (6030405A18Rik), mRNA [NM_177854]	7.03415	-0.959717	-5.16994	0.000241079	0.0334701	0.0238298	CGTGTGACTTAATACATATTAAAATCTTGGACTGGAGAGGTTCTGCAGTTTGGGTGCAAA	A_52_P265051
Kcnc1	NM_001112739	ref|Mus musculus potassium voltage gated channel, Shaw-related subfamily, member 1 (Kcnc1), transcript variant A, mRNA [NM_001112739]	8.78864	-0.805134	-5.1689	0.000241488	0.0334701	0.0238298	GAGATTCGAGCATGAAATAAATTTTGTAACATGGTTTCTGTCTAGTCGAAAGCAGATTTG	A_52_P867058
Gpx3	NM_008161	ref|Mus musculus glutathione peroxidase 3 (Gpx3), transcript variant 2, mRNA [NM_008161]	7.70536	-1.23148	-5.15529	0.000246941	0.0334701	0.0238298	TTTTTTCAGCTTTCTGTTCCAAATGAGCCCAAAGGAAACACAAGTTCTAGGTCCAATGGT	A_51_P292008
chr8:83210957-83219451_F	chr8:83210957-83219451_F	lincRNA:chr8:83210957-83219451 forward strand	6.73581	-1.10991	-5.17201	0.000240261	0.0334701	0.0238298	GACATTGTACTGTCAGTGTGTTTTGTGAAAATAGTCTATGTCAATGCATGGAGATAGAAA	A_30_P01018173
Arhgdig	NM_008113	ref|Mus musculus Rho GDP dissociation inhibitor (GDI) gamma (Arhgdig), mRNA [NM_008113]	10.9484	-0.370209	-5.16276	0.000243934	0.0334701	0.0238298	CTGGAAGGACTGAACCCCACTTGGGGTCTGTATTCCCAATTTCTTGTCAGTTGCAGAGAC	A_51_P172085
Esrrg	NM_001243792	ref|Mus musculus estrogen-related receptor gamma (Esrrg), transcript variant 2, mRNA [NM_001243792]	7.87155	-0.900042	-5.17116	0.000240599	0.0334701	0.0238298	GGCAGTCTTATGTGCAAAGATCGTGAATGGACAAAACAAAAAATTAAACTGCTTACAATG	A_65_P19089
2210416O15Rik	NR_045499	ref|Mus musculus RIKEN cDNA 2210416O15 gene (2210416O15Rik), non-coding RNA [NR_045499]	6.74836	-0.389128	-5.16252	0.000244029	0.0334701	0.0238298	CTTGCCTTTATTCCTTCAGCGCTCTTGGGTTTCTCTCTGAATGGTTGGTGGCTTGCCACC	A_55_P2420948
Prkch	AK076352	gb|Mus musculus 10 days neonate skin cDNA, RIKEN full-length enriched library, clone:4732457K18 product:protein kinase C, eta, full insert sequence. [AK076352]	6.2605	0.361096	5.15435	0.000247324	0.0334701	0.0238298	CTTCTCACTTCTCACCCAATCACATATTGTCGATGTGCATCACAGCTCCTGCGTCTAGGA	A_66_P133255
Gpr68	NM_175493	ref|Mus musculus G protein-coupled receptor 68 (Gpr68), transcript variant 1, mRNA [NM_175493]	8.33679	-0.396494	-5.15833	0.000245712	0.0334701	0.0238298	GGACTGTGAGGTGGGTTTATGTAGTGACTTCAGTCAGCAAATAAAACAAAGTAGCCAATC	A_55_P1956083
Whrn	NM_001008791	ref|Mus musculus whirlin (Whrn), transcript variant 2, mRNA [NM_001008791]	10.7603	-0.714746	-5.16801	0.00024184	0.0334701	0.0238298	TATCCCAGAGGCCTTGCAGGCGACCAGCAATGTCAGTGTATTTATATACAGAGCTTATGA	A_51_P303620
Gng4	NM_010317	ref|Mus musculus guanine nucleotide binding protein (G protein), gamma 4 (Gng4), mRNA [NM_010317]	7.04018	-0.496934	-5.15968	0.000245168	0.0334701	0.0238298	TGTGGCTCATGTTGGCATCATCAACCGACAGAGTAGACCATAGTCCACAAAAGTCAAGAA	A_52_P586821
Rgs9	NM_001165934	ref|Mus musculus regulator of G-protein signaling 9 (Rgs9), transcript variant 2, mRNA [NM_001165934]	9.1335	0.537554	5.16932	0.000241323	0.0334701	0.0238298	TATAGACTTTGCTATCTCAGCACTCAGGGGCAGCTCATTCCATGCCTTGAGGTCCGACAA	A_66_P140185
chr8:122807653-122823000_R	chr8:122807653-122823000_R	lincRNA:chr8:122807653-122823000 reverse strand	6.82369	-0.474215	-5.18433	0.000235462	0.0334701	0.0238298	AGCTCCATCATGCCTGAGCCTCCTCCAAGATCAAGGCGAACAAGGAGAGAGGCATAGGCA	A_30_P01017490
chr8:83210957-83219451_F	chr8:83210957-83219451_F	lincRNA:chr8:83210957-83219451 forward strand	7.13943	-1.23035	-5.16733	0.000242111	0.0334701	0.0238298	ACAGTATCCTAGTTATTTCCCAACACAAAGCCATTCCAGAGCTTAGTGACTCTGTGTAAT	A_30_P01027176
Etnk2	NM_175443	ref|Mus musculus ethanolamine kinase 2 (Etnk2), mRNA [NM_175443]	7.0312	-0.672628	-5.14849	0.000249712	0.0336476	0.0239562	AGTCCTTACAGGCCTAAGGGAGTCTGGTATAGGCCCCTACTGTGATTCATTTGTAGATTA	A_51_P238183
Gabrb2	NM_008070	ref|Mus musculus gamma-aminobutyric acid (GABA) A receptor, subunit beta 2 (Gabrb2), mRNA [NM_008070]	12.0873	-0.435029	-5.13882	0.000253713	0.0338945	0.024132	CTTGTAGCCTTTCTGAACACACACATCATGCTCACTCCCCAATGGCTAGAAAATACAAAG	A_51_P227679
Tmem175	AK076446	gb|Mus musculus 0 day neonate head cDNA, RIKEN full-length enriched library, clone:4832439D14 product:unclassifiable, full insert sequence. [AK076446]	7.13735	0.421998	5.13897	0.000253647	0.0338945	0.024132	GGATAGTATCCTTTTATGTGTCAAAGAAGAAATCAAAGGTAGTAGTTTTGTACGAGCTGA	A_55_P2416862
chr14:78214602-78225827_R	chr14:78214602-78225827_R	lincRNA:chr14:78214602-78225827 reverse strand	8.65735	-0.496536	-5.13305	0.000256128	0.0339272	0.0241553	GGCTATTCAGGCTGTCTTCTCTAGCACACTTCTTGCTCACTTATAGACTGTATTCCTACC	A_30_P01018844
Card10	NM_130859	ref|Mus musculus caspase recruitment domain family, member 10 (Card10), mRNA [NM_130859]	8.20184	-0.573276	-5.1342	0.000255646	0.0339272	0.0241553	CGTCCCTCATCCCGTGTAAATATCACCATCCTTGTGACACTGGCACTAAGCAATGTGTGC	A_52_P260818
Ntsr2	NM_008747	ref|Mus musculus neurotensin receptor 2 (Ntsr2), mRNA [NM_008747]	11.4336	-0.413624	-5.12766	0.000258411	0.0340852	0.0242678	TACAGTTTCCGGCTTTGGGGATCCCCAAGAAACCCCAGCCTGGGTGAAATACAAGTGTGA	A_55_P1974527
Ebf4	NM_001110513	ref|Mus musculus early B-cell factor 4 (Ebf4), mRNA [NM_001110513]	5.55136	-0.341623	-5.10254	0.000269321	0.0345051	0.0245667	ATTGACTACGGATTCCAGAGGCTCCAGAAAGTTATTCCCAGACACCCCGGAGACCCTGAG	A_52_P78975
Cyp26b1	NM_175475	ref|Mus musculus cytochrome P450, family 26, subfamily b, polypeptide 1 (Cyp26b1), transcript variant 1, mRNA [NM_175475]	7.32454	-1.00909	-5.11676	0.000263087	0.0345051	0.0245667	GTTCGTGTGTCTCGTTGTGGTAGCATTAATGGGTGATGTAGTCTCACATTCCTAACTATT	A_51_P501844
Cacna1g	NM_009783	ref|Mus musculus calcium channel, voltage-dependent, T type, alpha 1G subunit (Cacna1g), transcript variant 1, mRNA [NM_009783]	8.69824	-0.783883	-5.10998	0.00026604	0.0345051	0.0245667	AAGAAAGATGCGCTGAGTCTCTCTGGTTTGTCTTCTGACCCAACAGACCTGGATCCCTGA	A_55_P2132756
chr4:155564927-155571580_R	chr4:155564927-155571580_R	lincRNA:chr4:155564927-155571580 reverse strand	5.93034	-0.425189	-5.11175	0.000265266	0.0345051	0.0245667	ACTCCAGCCTTATGCGGATCACTTTGCGGAACCTGGAAGAGGTGGAGTTCTGTGTAGAAG	A_30_P01033628
Nap1l5	NM_021432	ref|Mus musculus nucleosome assembly protein 1-like 5 (Nap1l5), mRNA [NM_021432]	12.2298	-0.694042	-5.10534	0.000268081	0.0345051	0.0245667	GTGACTTAATAAATGGTGCAAAATTAAATTTTATTGCTTGAGGACAGACGGGCATAAAGG	A_51_P295410
Rasa4	NM_133914	ref|Mus musculus RAS p21 protein activator 4 (Rasa4), transcript variant 1, mRNA [NM_133914]	7.85407	-0.569922	-5.10263	0.000269281	0.0345051	0.0245667	TCAACTGTTCTGGGGAGGGCTGTGACCCAGCATAGTCTTCTCCATGTCTGCGAGGGACAA	A_51_P381558
chr14:52864224-52878449_R	chr14:52864224-52878449_R	lincRNA:chr14:52864224-52878449 reverse strand	6.45055	0.515958	5.10481	0.000268315	0.0345051	0.0245667	CTCTACAAGTTCAGGTTATCACTATGTGGTCCAACTAGTTTATTTGAAAAGATGTCCAAA	A_30_P01023790
Egr4	NM_020596	ref|Mus musculus early growth response 4 (Egr4), mRNA [NM_020596]	11.6784	0.463454	5.09812	0.000271291	0.0346157	0.0246455	TCCTTTTTGTTGTTCATTTTTTGTAAAGCAGACGCTACTCTCAAGCATTTGACAAAACTG	A_51_P270426
B130006D01Rik	NR_028263	ref|Mus musculus RIKEN cDNA B130006D01 gene (B130006D01Rik), non-coding RNA [NR_028263]	6.29478	0.319438	5.09357	0.000273337	0.0347349	0.0247304	AATACCATAAAACGTATTTACCCATGTTGGTACATGGATTCTGGTGAAAAAACCAAGCCC	A_52_P11433
TC1651530	TC1651530	tc|Q99KA2_MOUSE (Q99KA2) Tuba2 protein (Fragment), partial (37%) [TC1651530]	11.957	-0.363193	-5.08071	0.000279201	0.0351939	0.0250571	TGGATTCTGTGGAAGGCAAGGGGGAGGAAAAAGAAGAGGAATACTAAGTCCATTCCTTGA	A_55_P2164139
Lrrtm3	NM_178678	ref|Mus musculus leucine rich repeat transmembrane neuronal 3 (Lrrtm3), mRNA [NM_178678]	11.6175	0.343025	5.0829	0.000278193	0.0351939	0.0250571	CGTGCTTACTGCATAGGGTTTTATCTACTTGTTCCAGAGATAATACATTAACCAAAAGAA	A_51_P488180
P4ha3	NM_177161	ref|Mus musculus procollagen-proline, 2-oxoglutarate 4-dioxygenase (proline 4-hydroxylase), alpha polypeptide III (P4ha3), mRNA [NM_177161]	6.62135	-0.372858	-5.07508	0.000281807	0.0352383	0.0250887	TGGATCCACGAGTATGGACAGGAATTCCGAAGACCCTGCAGCACCAACCCTGAAGACTGA	A_55_P2003034
chr7:77555482-77634858_F	chr7:77555482-77634858_F	lincRNA:chr7:77555482-77634858 forward strand	5.80581	-0.513281	-5.07518	0.000281761	0.0352383	0.0250887	AAGCCTACACTGCCAGAAGAAGTTAGCTAAAACAACTTTTGGAAGAAGAGAATCACTCAG	A_30_P01032993
Camk2d	NM_001025439	ref|Mus musculus calcium/calmodulin-dependent protein kinase II, delta (Camk2d), transcript variant 1, mRNA [NM_001025439]	10.851	-0.670185	-5.07022	0.000284081	0.0352408	0.0250905	CCAGCACAGTGAAATTACACCTTCATCATCTTCTATTGTTTGGAAAACACTGCAGTTTAC	A_52_P428745
Fgf18	NM_008005	ref|Mus musculus fibroblast growth factor 18 (Fgf18), mRNA [NM_008005]	7.52477	-0.591074	-5.07217	0.000283168	0.0352408	0.0250905	ACGAGGAAACTGCGAGAAACCAAAGTCCTTTCCCCCCAAAGGTTCTGAAAGCAAACAAAA	A_55_P2211319
Irx1	NM_010573	ref|Mus musculus Iroquois related homeobox 1 (Drosophila) (Irx1), mRNA [NM_010573]	6.74027	-0.429466	-5.0608	0.000288543	0.035312	0.0251412	CTTTGTTTCTTTTTTCCCCTTTCTGTATATAGCGTGATTTCAGATTGTAAATAGCGCGTC	A_52_P1092823
9630023C09Rik	AK084616	gb|Mus musculus 13 days embryo heart cDNA, RIKEN full-length enriched library, clone:D330021P03 product:unclassifiable, full insert sequence. [AK084616]	5.93718	0.394993	5.05712	0.000290304	0.035312	0.0251412	ATCTATTCATTTTGGAACAAATTGTCCCAAGAGCAATGATTCTGGAAGTTTTTGCTTTGG	A_55_P2275969
Slc17a6	NM_080853	ref|Mus musculus solute carrier family 17 (sodium-dependent inorganic phosphate cotransporter), member 6 (Slc17a6), mRNA [NM_080853]	6.77067	-1.62408	-5.05753	0.000290109	0.035312	0.0251412	TAAGTGCAAAGCATAAAACCTCCTGTGTGTAAATTATCCCCATGTTGCTTGTGGTAGCAG	A_52_P8197
Serpina3n	NM_009252	ref|Mus musculus serine (or cysteine) peptidase inhibitor, clade A, member 3N (Serpina3n), mRNA [NM_009252]	6.35794	-0.53215	-5.06058	0.000288645	0.035312	0.0251412	TTGGCATGCCTGGATTAGATAGTGACTAACTGTGTTATAACCTCATGTACAGACATCCCT	A_51_P159453
Slc6a9	NM_008135	ref|Mus musculus solute carrier family 6 (neurotransmitter transporter, glycine), member 9 (Slc6a9), mRNA [NM_008135]	12.002	-0.543498	-5.06111	0.000288394	0.035312	0.0251412	GTGCAGAACTAGGGTTTTAAAGTCCGTAGGTTTTAATGAAATTTCTATTCCTGTCTCTGA	A_55_P2010788
Negr1	AK030503	gb|Mus musculus adult male pituitary gland cDNA, RIKEN full-length enriched library, clone:5330422G01 product:KILON PROTEIN PRECURSOR (KINDRED OF IGLON) homolog [Rattus norvegicus], full insert sequence. [AK030503]	6.76465	0.394632	5.05182	0.00029286	0.0354849	0.0252643	CATTTTGTTACCAAAGTAGTATTGTCTAATTCACAGCATGATATATGCAATTAGCACCCG	A_66_P140327
Grifin	NM_030022	ref|Mus musculus galectin-related inter-fiber protein (Grifin), mRNA [NM_030022]	5.72403	-0.349761	-5.04231	0.000297509	0.0357709	0.0254679	CACTGACTCTGGGAGAGCCCTTTGAGATGGAGGTGAGTGCAGACGCAGAACACTTCCACA	A_51_P407984
Rassf4	NM_178045	ref|Mus musculus Ras association (RalGDS/AF-6) domain family member 4 (Rassf4), mRNA [NM_178045]	5.8432	-0.557669	-5.04389	0.000296733	0.0357709	0.0254679	AACTTAAAGGTTCCTCAGACCTGGCTGAAGTGTAGCAATCGGATGTGTTATGCTAACATA	A_52_P409578
chr16:43623581-43642715_F	chr16:43623581-43642715_F	lincRNA:chr16:43623581-43642715 forward strand	9.86267	0.315556	5.02193	0.000307735	0.0361305	0.025724	TAAGTCAAAAGAATAATTTCCCAAGAGAAGCTGGAGGAATGGCTGTCCTTGCAGGTGGGT	A_30_P01024886
D3Bwg0562e	NM_177664	ref|Mus musculus DNA segment, Chr 3, Brigham & Women's Genetics 0562 expressed (D3Bwg0562e), mRNA [NM_177664]	13.0809	0.369842	5.02551	0.000305914	0.0361305	0.025724	TACAGATCAAAGCTATCGTGTGAGTATATTGTGCTAACATCATAGAAATAAAGATTAGAT	A_52_P470466
Syt6	NM_018800	ref|Mus musculus synaptotagmin VI (Syt6), mRNA [NM_018800]	9.42658	0.45744	5.02916	0.000304066	0.0361305	0.025724	CTCACCCTCACAGTGATCAAGTGTCGAAATCTCAAAGCAATGGACATCACAGGCTACTCA	A_55_P2121240
Metrnl	NM_144797	ref|Mus musculus meteorin, glial cell differentiation regulator-like (Metrnl), mRNA [NM_144797]	7.38383	-0.544732	-5.02071	0.000308362	0.0361305	0.025724	CAATATGGAGTGACTTGCAGGGTGACACAGTACTGTTGTCCTTCAGATGAGCCATGTTTT	A_52_P355084
H2-K2	NR_004446	ref|Mus musculus histocompatibility 2, K region locus 2 (H2-K2), non-coding RNA [NR_004446]	8.53217	-0.490152	-5.02026	0.00030859	0.0361305	0.025724	TCACACATCTCCTGTGACATCCAGAGACCTCAGTTCTCTTTAGTCAAGTGTCTGATGTTC	A_55_P2051334
Slc24a3	NM_053195	ref|Mus musculus solute carrier family 24 (sodium/potassium/calcium exchanger), member 3 (Slc24a3), mRNA [NM_053195]	12.0731	-0.506916	-5.03049	0.000303398	0.0361305	0.025724	ACTTATCATCCATTCGGTATGGTTTTCCCAGTCCCTTGTACACATCCTGGTTTGAATTGT	A_55_P2099650
Laptm4b	NM_033521	ref|Mus musculus lysosomal-associated protein transmembrane 4B (Laptm4b), mRNA [NM_033521]	9.79342	-0.35809	-5.02665	0.000305334	0.0361305	0.025724	AAGGATTTTCTTTGGGCCAAATAAAGACCCCCAAGGTAATAGGCAACAGTGAGGGCAACA	A_52_P470316
Ybx2	ENSMUST00000018698	ens|Y box protein 2 [Source:MGI Symbol;Acc:MGI:1096372] [ENSMUST00000018698]	6.8097	-0.43107	-5.01598	0.00031079	0.0362522	0.0258107	TTTTATGAACTGTCATGTGCCACCTGAGCCTCCAGTAAAAACAAAAGCAGGCTTTCTTGT	A_55_P1973447
A_55_P2185362	A_55_P2185362	Unknown	9.8286	-0.850719	-5.00916	0.000314332	0.0365292	0.0260078	GGAGAGTGGTTGGGGGGAAATTGTACACTGAAAGAGTTCAGCTTTTAAAAAATAATTATT	A_55_P2185362
Peli1	NM_023324	ref|Mus musculus pellino 1 (Peli1), mRNA [NM_023324]	11.8714	0.338018	4.99901	0.000319682	0.0370132	0.0263525	CCAAGTCCTGTGTTGTGTTTTGTCATTTCTGTTGAGGCTCTATATTGTAGCTTAATTTTT	A_55_P2000515
A_55_P2074055	A_55_P2074055	Unknown	9.54635	-0.538661	-4.99652	0.000321005	0.0370293	0.0263639	TGAGTTTGTAAGGATGAAGAAGATGGAGAGTAGATAGGCAAGCCCTTCCTGTGCATGACT	A_55_P2074055
Tmem22	NM_001101483	ref|Mus musculus transmembrane protein 22 (Tmem22), mRNA [NM_001101483]	9.16253	-0.78739	-4.99292	0.000322933	0.0371147	0.0264247	TACTGGAGGAATGTAAGGAGGGAAGATTATCAGGAAATACTGGACTCTCCCATTAAATGA	A_55_P2089020
H2-Q2	NM_010392	ref|Mus musculus histocompatibility 2, Q region locus 2 (H2-Q2), mRNA [NM_010392]	7.49805	-0.35554	-4.98965	0.000324698	0.0371809	0.0264719	AGATCCCCCAAAGGCACATGTGACTCATCACCCCAGATCTCAAGGTGATGTCACCCTGAG	A_51_P425048
chr14:78214602-78225827_R	chr14:78214602-78225827_R	lincRNA:chr14:78214602-78225827 reverse strand	7.63416	-0.456167	-4.98582	0.000326774	0.0371867	0.026476	TTTTGTTTCCATGCCTCTAGGGCAGAGTGAGATGACCTAATGTTTGTACTTGGTGGTGAG	A_30_P01020428
chr16:43623581-43642715_F	chr16:43623581-43642715_F	lincRNA:chr16:43623581-43642715 forward strand	12.3741	0.370337	4.98517	0.000327128	0.0371867	0.026476	TAGCTTCTCTTGGTAACTGTCCAATGGACTTCATACTTCATGCAAAATCCCGCGCATGCA	A_30_P01022305
Podxl2	NM_176973	ref|Mus musculus podocalyxin-like 2 (Podxl2), mRNA [NM_176973]	10.3787	-0.661866	-4.97351	0.000333543	0.0375923	0.0267648	TCATTGGTGTCATCTGCTTCATCATCATTGTGCTTGGCCTACTCTACAATTGTTGGCAGC	A_55_P1986647
BC024139	NM_001142968	ref|Mus musculus cDNA sequence BC024139 (BC024139), mRNA [NM_001142968]	6.3123	-0.497566	-4.97214	0.000334304	0.0375923	0.0267648	ATGATGGTTCGTGTTGGAGGTGGTTGGGCAGCTTTGGATGAATTTCTGGTCAAAAATGAC	A_55_P2105632
Lrrcc1	NM_028915	ref|Mus musculus leucine rich repeat and coiled-coil domain containing 1 (Lrrcc1), transcript variant 3, mRNA [NM_028915]	8.93066	-0.386358	-4.97562	0.000332372	0.0375923	0.0267648	AAGCTTCAGAACATGGATGATGCCTTTAGAAGACAAGTGGATGAGATTGTGGAAGCGCAC	A_55_P2098911
Slc26a11	NM_178743	ref|Mus musculus solute carrier family 26, member 11 (Slc26a11), mRNA [NM_178743]	7.09255	-0.439252	-4.96871	0.000336222	0.0376725	0.0268219	CTGATGTGAAGACCCGAATCACTGTATTAAGGTGCTTTGTAAACTGTCTTCATGCAGTCA	A_51_P113403
LOC100503728	XM_003084958	ref|PREDICTED: Mus musculus hypothetical protein LOC100503728 (LOC100503728), mRNA [XM_003084958]	8.79151	-0.598286	-4.96152	0.000340277	0.037803	0.0269148	ATGTGGATTATATAGTTTGGCCAAATTCATAGGACTAGGCCAAAGATCAAGAGTCCTTGT	A_55_P1993851
Heatr7a	NM_001162489	ref|Mus musculus HEAT repeat containing 7A (Heatr7a), transcript variant 2, mRNA [NM_001162489]	6.8456	-0.503289	-4.96163	0.000340215	0.037803	0.0269148	TCATCAGTCTCTTGCTCACGGTGTTTGAGAGCCTGGGAGACCCAGACAAGAACTGCTCGC	A_55_P2087885
Hapln4	NM_177900	ref|Mus musculus hyaluronan and proteoglycan link protein 4 (Hapln4), mRNA [NM_177900]	6.76374	-0.94708	-4.96022	0.000341014	0.037803	0.0269148	GGAACAGCTATCTGCACCATCCATTTGCATGCTAACTTTACTCCACCCAGCAGCTGAGCA	A_51_P490924
chr9:65651848-65652920_R	chr9:65651848-65652920_R	lincRNA:chr9:65651848-65652920 reverse strand	6.89654	0.493401	4.95808	0.000342235	0.0378043	0.0269157	AATAAGCTCATTCCTTTGTCTACTAACTTTAAAAATATTTTTCCTTTATAAAAAAAATTA	A_30_P01031108
Crh	NM_205769	ref|Mus musculus corticotropin releasing hormone (Crh), mRNA [NM_205769]	10.1467	-1.19698	-4.9497	0.000347052	0.0379343	0.0270082	GTGGCTAGGACGAAATGTGTAAGCTCTTTGAATCAACTTTTTCTTGTAAATGTTTCAGTA	A_55_P2071384
9530091C08Rik	NR_033299	ref|Mus musculus RIKEN cDNA 9530091C08 gene (9530091C08Rik), non-coding RNA [NR_033299]	6.65447	0.353973	4.95231	0.000345545	0.0379343	0.0270082	GTGAAGGAAGACAAATGTCTCTTTATTCATATCCATGCACTAAGATATAAACAAGCCTGT	A_52_P517011
chr17:26911032-26912366_F	chr17:26911032-26912366_F	lincRNA:chr17:26911032-26912366 forward strand	8.8185	0.410283	4.95063	0.000346516	0.0379343	0.0270082	CTGCTCGAAAGTGATTCTTTTGTTTTCCAGAAGTTTTTAGGAGAAGAGTACCTATTTTGT	A_30_P01026788
Kctd9	NM_001111028	ref|Mus musculus potassium channel tetramerisation domain containing 9 (Kctd9), transcript variant 1, mRNA [NM_001111028]	10.8901	-0.533995	-4.94236	0.000351332	0.0380034	0.0270575	AACACAGTGTGTGTGGGAACTGCGGGGTTCAGAGCTGATGGAAACCACATTAATAAATGA	A_55_P2104597
1200009I06Rik	NM_028807	ref|Mus musculus RIKEN cDNA 1200009I06 gene (1200009I06Rik), mRNA [NM_028807]	6.61539	-0.469058	-4.94269	0.00035114	0.0380034	0.0270575	CACATCCACACTGTAGTGCGAAGCTGAGGATTCTAAAAATAAATGTGAATTAAAATAGTG	A_55_P2022604
Grin3a	NM_001033351	ref|Mus musculus glutamate receptor ionotropic, NMDA3A (Grin3a), mRNA [NM_001033351]	6.69313	-0.61639	-4.94551	0.000349489	0.0380034	0.0270575	GTAAGCAGGAAGACAGAGCTTGAGGAGTATCAAAGGACGAACCGGACTTGTGAATCCTAG	A_55_P1980471
chr15:102026122-102033597_R	chr15:102026122-102033597_R	lincRNA:chr15:102026122-102033597 reverse strand	7.26411	0.461351	4.93894	0.000353347	0.0380896	0.0271188	TATGGATTCCTAACCACAGTCCTGTACCTTTTACACCACTAAAGTAAGTTCCATTTCCCT	A_30_P01022631
C77080	NM_001033189	ref|Mus musculus expressed sequence C77080 (C77080), mRNA [NM_001033189]	8.46166	-0.684678	-4.93424	0.000356137	0.0382584	0.027239	CCTCTGAAGCTTGAGTGAGACACATGACAAAGCTGTGTTTCATTAAAAGGTATTAATTAA	A_55_P2097553
Celf2	ENSMUST00000123142	ens|CUGBP, Elav-like family member 2 [Source:MGI Symbol;Acc:MGI:1338822] [ENSMUST00000123142]	6.6011	0.320893	4.9207	0.000364293	0.0388302	0.0276461	CCTTTCAACTAAAGGTTCTAGTTATGGGTTCTTAGTGCCAAAAATGACTTTGGTCTTTTA	A_55_P2125252
Kcnab3	NM_010599	ref|Mus musculus potassium voltage-gated channel, shaker-related subfamily, beta member 3 (Kcnab3), mRNA [NM_010599]	7.82195	-1.05952	-4.92076	0.000364254	0.0388302	0.0276461	GAAGACTTAAATCTAGAACTAGAGTCACACTTTGTGTTTACAGAGAGGGGATAAAGTTGG	A_52_P151116
Phyh	NM_010726	ref|Mus musculus phytanoyl-CoA hydroxylase (Phyh), mRNA [NM_010726]	10.9826	-0.473857	-4.91924	0.000365186	0.0388302	0.0276461	TATCACCTGTTAACAAGATCAAGATGCACGTATTGGGGATTCATGAATTAATTAATGTGG	A_51_P276063
Fam65b	NM_001080381	ref|Mus musculus family with sequence similarity 65, member B (Fam65b), transcript variant 2, mRNA [NM_001080381]	11.3277	0.312994	4.91424	0.000368251	0.0390234	0.0277836	AGCAGTACAAAGAGTTCCAGGATCTGAACCAAGAAGTCACTCACTTGGATGATGTTCTCA	A_55_P2144526
Fam83h	NM_134087	ref|Mus musculus family with sequence similarity 83, member H (Fam83h), transcript variant 2, mRNA [NM_134087]	6.35592	-0.724274	-4.90537	0.000373765	0.0392378	0.0279363	CCAGCAAGTTTCTGGGTAGCACTTGAAGAGGAGCCAAGATTGGGGAGCACTGGGCTTTGC	A_51_P115666
Cnih3	NM_028408	ref|Mus musculus cornichon homolog 3 (Drosophila) (Cnih3), transcript variant 1, mRNA [NM_028408]	8.03349	-0.419609	-4.90493	0.00037404	0.0392378	0.0279363	TCGTCTGGATGGTAGAAATGAGGCCAGATGCTGGCAGGTGTCGAACAAGGGACAGAATGG	A_51_P424471
Pipox	NM_008952	ref|Mus musculus pipecolic acid oxidase (Pipox), mRNA [NM_008952]	7.53706	-0.561665	-4.90757	0.000372389	0.0392378	0.0279363	GACACTGGGTGAACTTGCGATTGCTTTGACTAAATCTGCTCAGGGGGAATGTAAAACAGA	A_51_P337195
G6pc3	NM_175935	ref|Mus musculus glucose 6 phosphatase, catalytic, 3 (G6pc3), mRNA [NM_175935]	10.9593	-0.442841	-4.88975	0.000383687	0.0401152	0.028561	TCTCATGCTTTGCAGTCTTAGCTCCCTTTTAAAGAAGGACCTCTGTTTCCAGGAGGCTAA	A_55_P2105888
H2-M3	NM_013819	ref|Mus musculus histocompatibility 2, M region locus 3 (H2-M3), mRNA [NM_013819]	7.01776	-0.46002	-4.87197	0.000395315	0.0411932	0.0293285	CCTTCTCGATAAAAGCTGTACTTCATGCTGTTAAAAGTGTAAGATTTGTACATTGGAAAG	A_51_P469968
ENSMUST00000069880	ENSMUST00000069880	ens|predicted gene 9989 [Source:MGI Symbol;Acc:MGI:3642361] [ENSMUST00000069880]	7.75539	0.430779	4.86492	0.000400022	0.0412277	0.0293531	TTATGGCAAACCTTGTTGGCATTGTTGTGTGTTTTGTTGCATGTTCCAAGCTTTATCTAA	A_55_P2155819
Gm5796	NM_001029930	ref|Mus musculus predicted gene 5796 (Gm5796), mRNA [NM_001029930]	6.92435	-0.718187	-4.86725	0.000398462	0.0412277	0.0293531	GCATCCAGGAAGATTCTGAGAGTTTATATTTATCTTTTCCTGATGGGTCATCATCAATAA	A_55_P2097384
AK040646	AK040646	gb|Mus musculus adult male aorta and vein cDNA, RIKEN full-length enriched library, clone:A530005G02 product:unclassifiable, full insert sequence. [AK040646]	10.3586	0.420106	4.86916	0.000397187	0.0412277	0.0293531	TACATGGGCTCTTAGGATGTACACTGACCTGTCCACAACTCTACTGTAAAAAGTTACACC	A_55_P2410151
B630019K06Rik	NR_045448	ref|Mus musculus RIKEN cDNA B630019K06 gene (B630019K06Rik), non-coding RNA [NR_045448]	10.9382	-0.461119	-4.86359	0.000400922	0.0412277	0.0293531	TATGTCAGTGTCAGTTACTAAGTAAAATGTCCTGCTTTGTCAGCGCTAGAAACAAACTTT	A_51_P513062
Adcy2	NM_153534	ref|Mus musculus adenylate cyclase 2 (Adcy2), mRNA [NM_153534]	9.55711	-0.501163	-4.86041	0.000403069	0.0413126	0.0294135	ATCCTGCAGACGCTTGGCTACACGTGTACATGTCGAGGTATCATCAACGTGAAGGGGAAA	A_51_P337523
Adssl1	NM_007421	ref|Mus musculus adenylosuccinate synthetase like 1 (Adssl1), mRNA [NM_007421]	10.7403	-0.481542	-4.85763	0.000404956	0.0413703	0.0294546	TGTCACATGGTATGTGTTCAGTTGGAGCCATGTCATAATAAACATAGCCAGGGGTCACTG	A_55_P2030030
Baz1a	NM_013815	ref|Mus musculus bromodomain adjacent to zinc finger domain 1A (Baz1a), mRNA [NM_013815]	7.33822	0.414421	4.8466	0.000412548	0.0420086	0.0299091	GCAGATAGATATCTGGGTTTGAGGCAAGCATCGTCTACAGTCAATTCTGGACATTGAGGG	A_66_P139196
Trhr	NM_013696	ref|Mus musculus thyrotropin releasing hormone receptor (Trhr), mRNA [NM_013696]	9.07649	0.536045	4.8434	0.000414776	0.0420422	0.029933	CTCTCTGCAGTGTGAAACTGTTTTTGTATGTGTATGTATGAGCAATAAAGTATCAAACTG	A_55_P2126502
Klhl1	NM_053105	ref|Mus musculus kelch-like 1 (Drosophila) (Klhl1), mRNA [NM_053105]	8.13874	-1.11575	-4.84227	0.000415567	0.0420422	0.029933	CAGGTGCCTGTGTGGTTGTCATCAAGCAACCTTGACTGATTTATATAATGTTTGAAGGGA	A_51_P259118
Mtfp1	NM_026443	ref|Mus musculus mitochondrial fission process 1 (Mtfp1), nuclear gene encoding mitochondrial protein, mRNA [NM_026443]	12.4117	-0.477009	-4.79858	0.000447356	0.0425935	0.0303255	ACAGAGGTACAGTATTTGGGACACTCAGGGCAGAGTCTCTGGCCAGCCTGTTCCTGTTGC	A_51_P175699
Elavl4	NM_010488	ref|Mus musculus ELAV (embryonic lethal, abnormal vision, Drosophila)-like 4 (Hu antigen D) (Elavl4), transcript variant 1, mRNA [NM_010488]	8.85563	-0.871315	-4.82182	0.000430143	0.0425935	0.0303255	GGGAAGAAGCATATTACTGTGTCCTTCTGTTGTGTGTGTGTATGTGTACATATAATATAA	A_55_P1990314
chr2:22782700-22801900_F	chr2:22782700-22801900_F	lincRNA:chr2:22782700-22801900 forward strand	7.3213	-0.414193	-4.80685	0.000441149	0.0425935	0.0303255	GGCACTCCTCCTTCAGATGTTGCCCCCAGAATATCATGTGCTTACTCTGACACAGTCTAG	A_30_P01020111
chr16:4592919-4594230_R	chr16:4592919-4594230_R	lincRNA:chr16:4592919-4594230 reverse strand	8.38733	-0.471961	-4.79741	0.000448247	0.0425935	0.0303255	AGGAACTGAGGCACATCGGTAGTGTGAAACTGGTGTACTAGTTAGTATAAATCTGTTTAG	A_30_P01019208
Kndc1	NM_177261	ref|Mus musculus kinase non-catalytic C-lobe domain (KIND) containing 1 (Kndc1), mRNA [NM_177261]	10.0097	-0.377523	-4.79935	0.000446777	0.0425935	0.0303255	CTGTTTTGGGACTTTTCTATAAGGATTATGTTCTGTTGATCAACGCCTACATTTTCAGAT	A_51_P176474
ENSMUST00000115934	ENSMUST00000115934	ref|PREDICTED: Mus musculus similar to Sp110 nuclear body protein (LOC664787), miscRNA [XR_030524]	7.68586	0.441729	4.80722	0.000440878	0.0425935	0.0303255	GACAGATGACTACCAGTGAAACCACTGCTTGTGGATTTGTTATTATTCAAGAAAATGTTT	A_55_P1999162
Gm3893	NR_033506	ref|Mus musculus predicted gene 3893 (Gm3893), non-coding RNA [NR_033506]	6.22577	0.3259	4.80319	0.000443888	0.0425935	0.0303255	AGTAAAGAAAATGTTGAAAGGGGTCTGCCTCAAGCCAAGAGCCCCACCAAGAAAACTAAG	A_55_P2102998
Gsto1	NM_010362	ref|Mus musculus glutathione S-transferase omega 1 (Gsto1), mRNA [NM_010362]	11.3312	-0.395452	-4.80739	0.000440749	0.0425935	0.0303255	CCATCCCCAAGGCCATCACCTCTGGTTTGATACAGGCATCTAGATTTGGATATCAAGAAA	A_51_P155313
6030446N20Rik	NM_178801	ref|Mus musculus RIKEN cDNA 6030446N20 gene (6030446N20Rik), mRNA [NM_178801]	7.61435	-0.335431	-4.79738	0.000448267	0.0425935	0.0303255	CTGCTGAGCTAACTCGACTCTCCTGCCCTGTAATTTGCTTTTTAAAAATATTTGTATTTA	A_55_P2157927
Gm8909	NM_001081032	ref|Mus musculus predicted gene 8909 (Gm8909), mRNA [NM_001081032]	6.00996	-0.785175	-4.80255	0.000444369	0.0425935	0.0303255	GGAGTTGTGATCATCATTGGAGCTATGGTGCCTTTTGTGTTGAAGAGCAGGAGAAAAATA	A_55_P1956160
Gm1141	NR_027801	ref|Mus musculus predicted gene 1141 (Gm1141), non-coding RNA [NR_027801]	5.95007	0.331665	4.79897	0.000447062	0.0425935	0.0303255	CCCATGATACTTCATACCCTATGTTAAATGGGTATCCAATTGTGAGAAACTAATATCTGT	A_55_P2152896
8430408G22Rik	NM_145980	ref|Mus musculus RIKEN cDNA 8430408G22 gene (8430408G22Rik), transcript variant 1, mRNA [NM_145980]	7.50333	1.03962	4.81609	0.000434323	0.0425935	0.0303255	TTGGTTTTATCATGACTAAAGTGAGTGTAGGTGGAGTGACCACCTCCCAGATTGCTCTAA	A_51_P316935
Cyp2j8	NM_001104927	ref|Mus musculus cytochrome P450, family 2, subfamily j, polypeptide 8 (Cyp2j8), mRNA [NM_001104927]	8.28826	-0.34456	-4.80421	0.000443122	0.0425935	0.0303255	AATTTACCTTCAAGCCCCCAATCAATGAGAAGCTGAGCCTGAATTTCAAAATGGGCGTCG	A_55_P2080248
Fosl2	NM_008037	ref|Mus musculus fos-like antigen 2 (Fosl2), mRNA [NM_008037]	9.66018	0.654208	4.80961	0.000439099	0.0425935	0.0303255	GCTATGGAGGAAAGAACATATTAAAAACTTATTTTCCCTCGGGTTTGTTCTCGTTTTATG	A_55_P1995195
Nap1l5	NM_021432	ref|Mus musculus nucleosome assembly protein 1-like 5 (Nap1l5), mRNA [NM_021432]	10.1562	-0.624296	-4.82035	0.00043121	0.0425935	0.0303255	TCTTCAGTTTCTTTACATTTTCCAGCGCAGAGGAAAAGGAACCCAGGAACGACGTCATCT	A_55_P2012552
B430203I24Rik	AK080903	gb|Mus musculus 4 days neonate male adipose cDNA, RIKEN full-length enriched library, clone:B430203I24 product:unclassifiable, full insert sequence. [AK080903]	8.43274	0.422436	4.80067	0.00044578	0.0425935	0.0303255	GTCAGAGCAGAATTGAGTGTCTGATTGTCAGAGTTGCTGAACGAAGAATGTTTTCATTCT	A_55_P2402929
Mmel1	NM_013783	ref|Mus musculus membrane metallo-endopeptidase-like 1 (Mmel1), mRNA [NM_013783]	7.93774	-0.550369	-4.79841	0.000447488	0.0425935	0.0303255	TAGTGTGTGGCTAAATGTTCTCGAGCTTCAGACTTGAGCTAAGTAAACGCTTCAAAGAAG	A_55_P2001078
Vwa5b2	NM_001144953	ref|Mus musculus von Willebrand factor A domain containing 5B2 (Vwa5b2), transcript variant 1, mRNA [NM_001144953]	8.50578	-0.665099	-4.82476	0.000428013	0.0425935	0.0303255	CCAGGGCCAGTCTCTTGGTGCTGGGAAAGAATAAGTTGGTGTCTGCCGTCCTCCATTGCT	A_55_P2189955
Pvalb	NM_013645	ref|Mus musculus parvalbumin (Pvalb), mRNA [NM_013645]	9.46419	-1.89171	-4.82999	0.000424252	0.0425935	0.0303255	AGTTTGTTTGTGTTATTTTTTACTCCCCCATCCTCTATGGCCCTCGGATGACGCCATTCT	A_55_P2114437
5930434B04Rik	NM_001243239	ref|Mus musculus RIKEN cDNA 5930434B04 gene (5930434B04Rik), transcript variant 2, mRNA [NM_001243239]	7.18199	-0.334245	-4.79952	0.000446649	0.0425935	0.0303255	TCATAGAGTTAGAAAATTCTAATCAGTGTAGCATGGTTGTATGTGTGTGCAAGTGTGTGT	A_52_P284927
chr4:146507925-146532650_R	chr4:146507925-146532650_R	lincRNA:chr4:146507925-146532650 reverse strand	6.67739	0.512986	4.7883	0.000455203	0.0429913	0.0306087	CGTAGCCAGTGCCGACTGAATTTATTAACTAGATGTTTATTTAGCATTCAAAGTCATTTG	A_30_P01020436
Klhl14	NM_001081403	ref|Mus musculus kelch-like 14 (Drosophila) (Klhl14), mRNA [NM_001081403]	5.69168	-0.507557	-4.78952	0.000454263	0.0429913	0.0306087	GATGTAAATTTTGTACAGGACTAGAATGTAAATGAAGCTTGCTTGGAAGGGGAAAACTTT	A_55_P2048085
BQ042754	BQ042754	gb|UI-M-EM0-bvg-h-05-0-UI.r1 NIH_BMAP_EM0 Mus musculus cDNA clone IMAGE:5691700 5', mRNA sequence [BQ042754]	10.752	-0.523049	-4.78438	0.000458234	0.0431471	0.0307196	TATTTAAAGCCTCTGACTGCCATTAAAGCATGGTCCACTGTGTCCTGTGATTCTCCCCAT	A_55_P2085186
Zdhhc23	AK137472	gb|Mus musculus adult male bone cDNA, RIKEN full-length enriched library, clone:9830107J22 product:hypothetical Zn-finger, DHHC type/Zinc finger DHHC-type profile containing protein, full insert sequence. [AK137472]	9.34393	0.445991	4.77441	0.000466028	0.0437493	0.0311484	TAATATTAAATTCAGTATTTGATATGGATGGCCTACAACATGAAGTAGGATTCCCGAAGC	A_65_P19933
Sema3c	NM_013657	ref|Mus musculus sema domain, immunoglobulin domain (Ig), short basic domain, secreted, (semaphorin) 3C (Sema3c), mRNA [NM_013657]	6.1788	-0.5845	-4.77142	0.0004684	0.0438403	0.0312131	ACGTAAAGTCAAGAGTGACTCATAAAGAGCAAGTGATGAGTTCATATGCTTCCAGTGATT	A_52_P87839
Trmt2b	NM_001167994	ref|Mus musculus TRM2 tRNA methyltransferase 2 homolog B (S. cerevisiae) (Trmt2b), transcript variant 1, mRNA [NM_001167994]	9.8095	-0.511321	-4.7692	0.000470159	0.0438735	0.0312368	GGAAGCACCAGTGGTCCTATAGTAATCCAGTATGTGTTATAATAAAGTGAATGTTGAAAT	A_55_P1980611
chrX:50400250-50410825_F	chrX:50400250-50410825_F	lincRNA:chrX:50400250-50410825 forward strand	5.94878	-0.499743	-4.7625	0.000475527	0.0441112	0.031406	AACCGGGGTTCGCGGGGCGAGGGGCTCACAGAGAGGCGTGGCGGAGAAGAACCGGAGCCG	A_30_P01026264
Mrap2	NM_001177731	ref|Mus musculus melanocortin 2 receptor accessory protein 2 (Mrap2), transcript variant 1, mRNA [NM_001177731]	9.57857	-0.644954	-4.76349	0.00047473	0.0441112	0.031406	CTTTACGAATTTGTTCACCCTTTGTCTTGCTTAAGTTGCATAATAAATGCATTTGATCGC	A_55_P2105135
Icosl	NM_015790	ref|Mus musculus icos ligand (Icosl), mRNA [NM_015790]	7.44435	-0.479226	-4.76045	0.000477188	0.0441343	0.0314225	TAGATGGGGCATAGTGACTTCTAGAAACCTAACAAGGGAATAAATGTAAGATGTGCTTTC	A_51_P520966
Ctps2	NM_018737	ref|Mus musculus cytidine 5'-triphosphate synthase 2 (Ctps2), transcript variant 1, mRNA [NM_018737]	8.45302	-0.381681	-4.75388	0.000482532	0.044366	0.0315875	GTCCTCTTTGAAGCCAGTAAATGTATCATGCAAAGACTGTATCAAAGTGAAAACAAAACA	A_55_P2260279
Ednrb	NM_007904	ref|Mus musculus endothelin receptor type B (Ednrb), transcript variant 1, mRNA [NM_007904]	8.03392	-0.531053	-4.75489	0.000481704	0.044366	0.0315875	AAGGACGCCCCAGATCTTCAATTTTAAGTTAGTTATTGGCTCCCCAGTAGTTTCACAGCG	A_52_P577662
Calb2	NM_007586	ref|Mus musculus calbindin 2 (Calb2), mRNA [NM_007586]	6.5033	-0.87394	-4.75062	0.00048521	0.0444814	0.0316696	AGATGAAGGAGTTCATGCAGAAGTATGATAAGAACTCAGATGGGAAAATTGAGATGGCGG	A_52_P556433
Gpr37l1	NM_134438	ref|Mus musculus G protein-coupled receptor 37-like 1 (Gpr37l1), mRNA [NM_134438]	10.4062	-0.387373	-4.74236	0.000492063	0.0448466	0.0319296	GGTCTATGCCTTCTGTACACTCCCTGAGAACGTCTGCAATATCGTGGTGGCTTACCTCTC	A_52_P141687
S100pbp	AK139097	gb|Mus musculus 7 days neonate cerebellum cDNA, RIKEN full-length enriched library, clone:A730020N20 product:hypothetical protein, full insert sequence. [AK139097]	9.41503	0.393177	4.74301	0.000491519	0.0448466	0.0319296	GCCCTGGGTTAGTAGTTTCTAACTTTAAAGGTCTAGAATGCTAATACCAATCTGAAATTA	A_55_P2009632
Ppfia4	NM_001144855	ref|Mus musculus protein tyrosine phosphatase, receptor type, f polypeptide (PTPRF), interacting protein (liprin), alpha 4 (Ppfia4), mRNA [NM_001144855]	7.13753	-0.356695	-4.73208	0.000500725	0.0455034	0.0323972	AAGGCTCTCTCCATTCCCATCATGTGTGAGGTGATGCCCACAATCAATGAGGGGGACCCC	A_55_P2016924
Txnl1	NM_016792	ref|Mus musculus thioredoxin-like 1 (Txnl1), mRNA [NM_016792]	7.79158	-0.542974	-4.72922	0.000503162	0.0455923	0.0324605	GGTCTCATGCCAAGATTTTAACTTTCTGCATAAACCTAAACATTAGAGTCAACTATTTCC	A_52_P183152
Trpc5	NM_009428	ref|Mus musculus transient receptor potential cation channel, subfamily C, member 5 (Trpc5), mRNA [NM_009428]	6.78887	-0.574009	-4.7152	0.000515306	0.0465578	0.0331479	GCATTAAAGGGAGACTCCAAAGAATTGTTAGCTTGTGGTTTCTAGGTAGAACTGCCCTTT	A_51_P491886
chr4:114631940-114632618_R	chr4:114631940-114632618_R	lincRNA:chr4:114631940-114632618 reverse strand	6.97983	-0.490686	-4.71178	0.000518313	0.0466945	0.0332453	TAGTTTAGTCGTTCTGTTTATCAAAGATGCAGTACTGAGAAGCTTTTGCGAGTCTTGAAG	A_30_P01022326
chr16:40469578-40469759_F	chr16:40469578-40469759_F	lincRNA:chr16:40469578-40469759 forward strand	7.22735	0.334788	4.70873	0.000521016	0.0468031	0.0333226	TTTTGGTAGACAAGCCCAATCCAGGGTGCATCCTTCTGAAAATGATGCCATTTTTCCTTT	A_30_P01022006
Sik2	NM_178710	ref|Mus musculus salt inducible kinase 2 (Sik2), mRNA [NM_178710]	7.09885	0.360934	4.69544	0.000532942	0.0476008	0.0338906	GTATGTTGTACCTTGTGACAGAATATGCCAAAAATGGAGAAATTTTTGATTATCTTGCTA	A_66_P129769
Rnd1	NM_172612	ref|Mus musculus Rho family GTPase 1 (Rnd1), mRNA [NM_172612]	9.237	-0.843623	-4.69683	0.00053168	0.0476008	0.0338906	TGATGGGAGGGGTCACCAGACTTTCCTGCCCCTGGGGCGGTACAGTTGGCATTTGTTTTA	A_51_P111164
Nkain4	NM_021426	ref|Mus musculus Na+/K+ transporting ATPase interacting 4 (Nkain4), transcript variant 1, mRNA [NM_021426]	11.0591	-0.326791	-4.68952	0.000538345	0.0477734	0.0340135	CGGGGGACACTGCAGGACAGGGTGGCTACAACTGTGAGTTTGTAATATCTTTTCTTTTTT	A_55_P2106901
Fxyd7	NM_022007	ref|Mus musculus FXYD domain-containing ion transport regulator 7 (Fxyd7), mRNA [NM_022007]	7.24831	-0.547646	-4.68855	0.000539239	0.0477734	0.0340135	AAGAAGGTGAAGTGCAGGAAGGCGGATTCCAGGTCTGAGAGCCCAACATGCAAATCCTGT	A_51_P379698
Pigt	ENSMUST00000138038	ens|phosphatidylinositol glycan anchor biosynthesis, class T [Source:MGI Symbol;Acc:MGI:1926178] [ENSMUST00000138038]	9.13022	0.326589	4.68831	0.000539459	0.0477734	0.0340135	GGGGTGTGGAGTTTCTTCACTTTCTTGGGAGATTAAAGAAGTTGACTCGATAACACAAAC	A_55_P1987459
Sema6c	ENSMUST00000118651	ens|sema domain, transmembrane domain (TM), and cytoplasmic domain, (semaphorin) 6C [Source:MGI Symbol;Acc:MGI:1338032] [ENSMUST00000118651]	9.44463	-0.438638	-4.68346	0.000543933	0.0478983	0.0341023	TGGGGTGGGAGAGGGAACTTTTGGAGAAATAAAACGAAGCTGCTGCGTGATTTGAATTTC	A_55_P2156126
Gpc3	NM_016697	ref|Mus musculus glypican 3 (Gpc3), mRNA [NM_016697]	6.89764	-0.586115	-4.68467	0.000542818	0.0478983	0.0341023	AAATGGTATCTTTATGAGGATGGTAAATTTTAGTGGTAGGATAGATTGTCTTTTTGCAAA	A_52_P23225
Lhfpl5	NM_026571	ref|Mus musculus lipoma HMGIC fusion partner-like 5 (Lhfpl5), mRNA [NM_026571]	8.07671	-0.600801	-4.67534	0.000551527	0.0484306	0.0344813	GTGTGGCTACTACACCTAACCTTGTATAATTTCTTTATCGTCTTTTAGCTTCCAAAATGA	A_55_P2127433
Gm9767	NR_028030	ref|Mus musculus predicted gene 9767 (Gm9767), non-coding RNA [NR_028030]	6.21702	-0.616276	-4.66992	0.000556652	0.0484721	0.0345109	GGGCAGGGGCTAATTGTATCCTAAGATGATGAGTCTGAGGCTAAGCTCCAGATATCAAAT	A_51_P247496
chrX:146827709-146913398_R	chrX:146827709-146913398_R	lincRNA:chrX:146827709-146913398 reverse strand	9.32743	-0.421725	-4.67215	0.000554534	0.0484721	0.0345109	GTGTGCTCTTAAGACTTGTGTCAAACACTTATAAATCAGTTAGAGAAGTGCATAGCAATG	A_30_P01021241
chr13:108548345-108679004_R	chr13:108548345-108679004_R	lincRNA:chr13:108548345-108679004 reverse strand	7.15182	0.345582	4.67085	0.000555767	0.0484721	0.0345109	TATATGAAGTCTGAACACTGCTAACAAATACTGCAAACCAGACCCAGGCTAAGCAGGAGG	A_30_P01023333
Psmb10	NM_013640	ref|Mus musculus proteasome (prosome, macropain) subunit, beta type 10 (Psmb10), mRNA [NM_013640]	12.5801	-0.45017	-4.66758	0.00055888	0.0485309	0.0345528	GGAACTTCTTGAGGAAACTGTGCAGGCCATGGAGGTGGAATGAAGTGGCCTGAGATGTAG	A_52_P570266
Efr3a	NM_133766	ref|Mus musculus EFR3 homolog A (S. cerevisiae) (Efr3a), mRNA [NM_133766]	9.62735	-0.734437	-4.66466	0.000561673	0.0486003	0.0346021	TTTAGAACTCATTTTCCTTTAGAGTAATACCACCCTTAACCAGCAGTTTAACTCCCCGCT	A_55_P1993493
5430420F09Rik	AK017326	gb|Mus musculus 6 days neonate head cDNA, RIKEN full-length enriched library, clone:5430420F09 product:unclassifiable, full insert sequence. [AK017326]	7.7651	0.42559	4.6635	0.000562788	0.0486003	0.0346021	TACTTATTTTCAGGAAAGACCTCCTGTGTACTAGGCAAATGTTTTGTCACTACCCTCTAC	A_55_P2278965
4933434E20Rik	NM_027500	ref|Mus musculus RIKEN cDNA 4933434E20 gene (4933434E20Rik), transcript variant 2, mRNA [NM_027500]	9.68714	0.309139	4.65997	0.000566189	0.0487342	0.0346975	CTAGCAAGAGAAACTTGAACTTTGTGAGCATATCTTGGGTTTTATTCTTGTTTTGGGTTT	A_55_P2142008
chr12:85210777-85262127_R	chr12:85210777-85262127_R	lincRNA:chr12:85210777-85262127 reverse strand	7.29495	0.382267	4.65867	0.000567457	0.0487342	0.0346975	TTTCCTTGCAGATTTCAGATTTTGCAGCCTAAGGAACATTTTCCAGGGGAGACTGCCAGT	A_30_P01023704
Thoc2	NM_001033422	ref|Mus musculus THO complex 2 (Thoc2), mRNA [NM_001033422]	8.31813	0.312955	4.65602	0.000570033	0.0488214	0.0347595	GCCAAGCTGATTGCTGAACTGGGACAAGATTTATCTGGAAATATTACTAGTGATTTAATA	A_55_P2091201
Gm10115	ENSMUST00000076071	ens|predicted gene 10115 [Source:MGI Symbol;Acc:MGI:3641675] [ENSMUST00000076071]	11.6108	0.411264	4.64401	0.000581856	0.0496978	0.0353836	ATGTCTTTGTCGCCATCTTTGTCATCTAGCTCCAAGCTTGCTCAGATTTTACAAGTGTAA	A_55_P2066453
P4ha1	NM_011030	ref|Mus musculus procollagen-proline, 2-oxoglutarate 4-dioxygenase (proline 4-hydroxylase), alpha 1 polypeptide (P4ha1), mRNA [NM_011030]	6.74878	0.381604	4.63071	0.00059526	0.0499247	0.0355451	GGCTCATTTTAATTCTCCAAGAAAGTAGATATTAAAATGAGCTGTGTCCATCACAAGGAT	A_55_P2003043
Dleu2	AK033078	gb|Mus musculus adult male cortex cDNA, RIKEN full-length enriched library, clone:7730401J12 product:inferred: deleted in lymphocytic leukemia, 2, full insert sequence. [AK033078]	7.55439	0.325988	4.63258	0.000593355	0.0499247	0.0355451	TTTCAGGTTTTGTAACAGTTCAGTAGTTAAAAGCACTTGTGGGCTGGAGAGACACCTCGG	A_55_P2200029
Extl2	NM_021388	ref|Mus musculus exostoses (multiple)-like 2 (Extl2), transcript variant 1, mRNA [NM_021388]	10.2146	-0.356316	-4.63187	0.000594074	0.0499247	0.0355451	CAGTTCAGCGTCTGTTTGTCTAACAATGTATGTGTGTGTCTTAATGCAATCAGAAATATA	A_55_P1955568
Mcf2	NM_133197	ref|Mus musculus mcf.2 transforming sequence (Mcf2), mRNA [NM_133197]	7.51843	-0.494029	-4.63655	0.000589331	0.0499247	0.0355451	CTATTGCCTTTTCTATGTGCCAAGATGAACTTTTCCTGAGAGTAGTTTACAAATTGCATT	A_55_P2030319
chr5:111538420-111540142_F	chr5:111538420-111540142_F	lincRNA:chr5:111538420-111540142 forward strand	6.05641	-0.333256	-4.6329	0.000593029	0.0499247	0.0355451	GGCATCTCCTGAGGCATCGAGATCATTTTATTTCATATAAACCAGCAAAGGAATTTTAAT	A_30_P01028152
Islr2	NM_001161536	ref|Mus musculus immunoglobulin superfamily containing leucine-rich repeat 2 (Islr2), transcript variant 2, mRNA [NM_001161536]	11.9234	0.405979	4.63028	0.000595692	0.0499247	0.0355451	CGGAGCCCATGTCCTTTTCTAAATGCTTCTGTATGTAAACTGTCAATAAAATAATCGATT	A_55_P2013730
chrX:58387887-58429166_F	chrX:58387887-58429166_F	lincRNA:chrX:58387887-58429166 forward strand	8.66386	0.459214	4.63569	0.000590207	0.0499247	0.0355451	GTGCTGCAGAACTCACTTCTAGTTGAAGTTTGAGTGTTTAATTCACTTTTGTAATCTCAT	A_30_P01029706
Ptprd	NM_011211	ref|Mus musculus protein tyrosine phosphatase, receptor type, D (Ptprd), transcript variant b, mRNA [NM_011211]	8.6869	-0.324272	-4.62711	0.000598943	0.0499812	0.0355854	AGCCTATCCGAGGAGTTGAAGGCTCTGATTACATCAATGCCAGTTTCCTTGATGGATATA	A_55_P2227321
Vat1	NM_012037	ref|Mus musculus vesicle amine transport protein 1 homolog (T californica) (Vat1), mRNA [NM_012037]	8.95537	-0.443049	-4.6265	0.000599564	0.0499812	0.0355854	GGTCTTATTCTGGGACCAAAGTGAGAATTCAAGCACATTTCTTTCCTTTGCTATGTAGGG	A_52_P79639
Tnfrsf25	NM_033042	ref|Mus musculus tumor necrosis factor receptor superfamily, member 25 (Tnfrsf25), mRNA [NM_033042]	9.86935	0.679955	4.61913	0.00060719	0.0504824	0.0359422	GGTTGCTCAGCTGTTAATTAGCCCGAGTTTGGACTTGGTATTAAATTTCGTAAGAAAAGC	A_55_P2116305
